# Supplementary material for: Fine mapping of type 1 diabetes regions Idd9.1 and Idd9.2 reveals genetic complexity
Source: Mamm Genome. 2013 Aug 11;24(9):358–75. doi: 10.1007/s00335-013-9466-y (PMC3824839; doi:10.1007/s00335-013-9466-y)
Supplement: Supplementary file 2 — Supplementary material 2 (XLSX 1776 kb) [file 335_2013_9466_MOESM2_ESM.xlsx]

## Sheet: Supp Table II
Supplemental Table 2: NOD, C57BL/10J and C57BL/6J mice each have a unique haplotype through the Idd9.1 and Idd9.4 regions.
*Strains with full NGS sequence data available shown in bold typeface (http://www.sanger.ac.uk/resources/mouse/genomes/)
**NOR-R1 and NOR-R2 indicate NOR Resistance Locus 1 and 2, respectively
Pink shading denotes SNP is identical to C57BL/10J, green shading denotes SNP differs to C57BL/10J, yellow shading denotes no data.
NG: Non-genic
chr	Build 38	gene	ensembl_annot	observed	Region Idd9.1	Region Idd9.4	Region Idd25	NOR-R1 / NOR-R2**	Idd11 / AK005651	LCK B6=B10	C57BL/10J	C57BL/6J*	NOD/ShiLtJ*	NOR/LtJ	129S1/SvImJ*	A/J*	AKR/J*	BALB/cJ*	C3H/HeJ*	C57BL/6NNIH*	CAST/EiJ*	CBA/J*	DBA/2J*	FVB/NJ*	LP/J*	NZO/HlLtJ*	PWK/PhJ*	WSB/EiJ*	129P1/ReJ	129P3/J	129S6/SvEvTac	129T2/SvEmsJ	129X1/SvJ	A/WySnJ	AEJ/GnLeJ	ALR/LtJ	ALS/LtJ	B6_x_MOR/RkJ	BALB/cByJ	BDP/J	BPH/2J	BPL/1J	BPN/3J	BTBR_T+_tf/J	BUB/BnJ	BXSB/MpJ	C3HeB/FeJ	C57BL/6NCrl*	C57BL/6NTac*
4	128870711	Gm12968	I:Gm12968	G/T	Idd9.1			From 105.320 Mb			G	T	T	G	T	T	T	T	T	T	T	T	T	T	T	T	G	T	T	T	T	T	T	T	T	T	T	T	T	G	G	T	T	T	T	T	T	T	T
4	128875860		NG	A/T	Idd9.1			NOR-R1			T	A	A	T	T	A	A	A	A	A	T	A	A	T	T	A	T	A	T	T	T	T	T	A	A	A	A	A	A	T	T	A	T	T	T	A	A	A	A
4	128877574		NG	A/G	Idd9.1			NOR-R1			A	G	G	A	A	G	G	G	G	n	A	G	G	G	A	G	G	G	n	n	n	n	A	n	n	G	G	n	G	A	A	G	A	A	G	n	G	n	n
4	128891687	Trim62	I:Trim62	G/T	Idd9.1			NOR-R1			T	G	G	T	G	G	G	G	G	G	G	G	G	G	G	G	T	G	G	G	G	G	G	G	G	G	G	G	G	T	T	G	G	G	G	G	G	G	G
4	128895983	Trim62	I:Trim62	G/T	Idd9.1			NOR-R1			G	G	G	G	T	G	G	G	G	G	G	G	G	G	T	G	G	G	n	n	n	T	T	n	n	n	n	n	G	n	G	G	n	T	G	n	G	G	G
4	128908994			C/T	Idd9.1			NOR-R1			C	C	C	C	C	C	C	C	C	C	C	C	C	T	C	C	C	C	C	C	C	C	C	C	C	C	C	C	C	C	C	C	C	C	T	C	C	C	C
4	128909322	Trim62	Cs:Trim62	C/T	Idd9.1			NOR-R1			T	C	C	T	C	C	C	C	C	C	n	C	C	T	C	C	T	C	C	C	C	C	C	C	C	C	C	C	C	T	T	C	C	C	T	C	C	C	C
4	128910241	Trim62	U3:Trim62	A/G	Idd9.1			NOR-R1			A	G	G	A	G	G	G	G	G	G	n	G	G	A	G	G	A	G	G	G	G	G	G	G	G	G	G	G	G	A	A	G	G	G	A	G	G	G	G
4	128910334	Trim62	U3:Trim62	G/T	Idd9.1			NOR-R1			G	G	G	G	T	G	G	G	G	G	G	G	G	T	T	G	G	G	T	T	T	T	T	G	G	G	G	G	G	G	G	G	T	T	T	G	G	G	G
4	128910669	Trim62	U3:Trim62	A/T	Idd9.1			NOR-R1			T	T	A	T	A	T	T	T	T	T	T	T	T	A	A	T	A	A	A	A	A	A	A	T	T	T	T	T	T	T	T	T	A	A	A	T	T	T	T
4	128910853	Trim62	U3:Trim62	A/C	Idd9.1			NOR-R1			C	C	A	C	A	C	C	C	C	C	n	C	C	C	A	C	C	A	A	A	A	A	A	C	C	C	C	C	C	C	C	C	A	A	C	C	C	C	C
4	128910938	Trim62	U3:Trim62	A/G	Idd9.1			NOR-R1			G	G	A	G	A	G	G	G	G	G	G	G	G	A	A	G	G	A	A	A	A	A	A	G	G	G	G	G	G	G	G	G	A	A	A	G	G	G	G
4	128911086	Trim62	U3:Trim62	A/G	Idd9.1			NOR-R1			A	n	A	A	A	A	A	A	A	A	n	A	A	A	A	A	G	A	A	A	A	A	n	A	A	A	A	A	A	A	A	n	A	A	A	A	A	A	A
4	128911409			A/T	Idd9.1			NOR-R1			A	A	A	n	A	A	A	A	A	n	A	A	A	A	A	A	A	A	n	n	n	n	A	n	n	n	n	n	n	n	n	n	n	A	A	n	n	n	n
4	128913211			C/T	Idd9.1			NOR-R1			T	C	C	T	C	C	C	C	C	C	C	C	C	C	C	C	C	C	C	C	C	C	C	C	C	C	C	C	C	T	T	C	C	C	C	C	C	C	C
4	128913305		NG	C/T	Idd9.1			NOR-R1			C	T	C	C	C	T	T	T	T	T	C	T	T	C	C	T	C	C	C	C	C	C	C	T	T	T	T	T	T	C	C	T	C	C	C	T	T	T	T
4	128913440		NG	C/T	Idd9.1			NOR-R1			C	C	C	C	C	C	C	C	C	C	C	C	C	C	C	C	C	T	C	C	C	C	C	C	C	C	C	C	C	C	C	C	C	C	C	C	C	C	C
4	128914688		NG	C/G	Idd9.1			NOR-R1			C	C	C	C	C	C	C	C	C	C	n	C	C	C	C	C	C	C	C	n	C	n	C	C	C	n	n	C	C	C	C	C	C	C	C	C	C	C	C
4	128915030		NG	A/G	Idd9.1			NOR-R1			G	G	G	G	G	G	G	G	G	G	G	G	G	G	G	G	A	G	G	G	G	G	G	G	G	G	G	G	G	G	G	G	G	G	G	G	G	G	G
4	128915275		NG	A/G	Idd9.1			NOR-R1			G	A	G	G	G	A	A	A	A	A	n	A	A	G	G	A	G	G	G	G	G	G	G	A	A	A	A	A	A	G	G	A	G	G	G	A	A	A	A
4	128915290		NG	G/T	Idd9.1			NOR-R1			T	G	G	T	G	G	G	G	G	G	n	G	G	G	G	G	G	G	G	G	G	G	G	G	G	G	G	G	G	T	T	G	G	G	G	G	G	G	G
4	128915488		NG	G/T	Idd9.1			NOR-R1			G	T	T	G	T	T	T	T	T	T	n	T	T	T	T	T	G	T	T	T	T	T	T	T	T	T	T	T	T	G	G	T	T	T	n	T	T	T	T
4	128917605		NG	A/G	Idd9.1			NOR-R1			A	G	G	A	G	G	G	G	G	G	G	G	G	G	G	G	A	G	G	n	G	G	G	G	G	n	G	G	G	A	A	G	G	G	G	G	G	G	G
4	128917867		NG	A/G	Idd9.1			NOR-R1			G	A	G	G	G	A	A	A	A	A	G	A	A	G	G	A	G	G	n	n	n	G	G	n	n	n	n	n	A	n	G	A	G	G	G	n	A	A	A
4	128939946	Adc	I:Adc	C/T	Idd9.1			NOR-R1			C	T	T	C	T	T	T	T	T	T	C	T	T	T	T	T	n	T	T	T	T	T	T	T	T	T	T	T	T	C	C	T	T	T	T	T	T	T	T
4	128940360	Adc	I:Adc	C/T	Idd9.1			NOR-R1			C	T	C	C	C	T	T	T	T	T	n	T	T	C	C	T	C	C	C	C	n	C	C	T	T	T	T	T	T	n	n	T	C	C	C	T	T	T	T
4	128940584	Adc	I:Adc	C/T	Idd9.1			NOR-R1			T	T	C	T	C	T	T	T	T	T	C	T	T	C	C	T	T	T	n	n	n	C	C	n	n	n	n	n	T	n	T	T	C	C	C	n	T	T	T
4	128941198	Adc	I:Adc	C/G	Idd9.1			NOR-R1			C	C	G	C	G	C	C	C	C	C	G	C	C	G	G	C	C	C	G	G	G	G	G	C	C	C	C	C	C	C	C	C	G	G	G	C	C	C	C
4	128946926	Adc	I:Adc	C/T	Idd9.1			NOR-R1			C	T	C	C	C	T	T	T	T	T	C	T	T	C	n	T	C	T	n	n	n	n	C	n	n	n	n	n	T	n	C	T	n	C	C	n	T	T	T
4	128948165	Adc		A/G	Idd9.1			NOR-R1			G	A	A	G	A	A	A	A	A	A	A	A	A	A	A	A	A	A	A	A	A	A	A	A	A	A	A	A	A	G	G	A	A	A	A	A	A	A	A
4	128948775	Adc	I:Adc	A/G	Idd9.1			NOR-R1			A	G	G	A	G	G	G	G	G	G	G	G	G	G	G	G	A	n	G	G	G	G	G	G	G	G	G	G	G	A	A	G	G	G	G	G	G	G	G
4	128948903	Adc	Cs:Adc	C/G	Idd9.1			NOR-R1			C	C	C	C	C	C	C	C	C	C	n	C	C	C	C	C	G	C	C	C	C	C	C	C	C	C	C	C	C	C	C	C	C	C	C	C	C	C	C
4	128948942	Adc	Cs:Adc	A/G	Idd9.1			NOR-R1			A	A	A	A	A	A	A	A	A	A	n	A	A	A	A	A	A	A	A	A	A	A	A	A	A	A	A	A	A	A	A	A	A	A	A	A	A	A	A
4	128949076	Adc	I:Adc	A/G	Idd9.1			NOR-R1			G	A	G	G	G	A	A	A	A	A	n	A	A	G	G	A	n	G	G	G	G	G	G	A	A	A	A	A	A	G	G	A	G	G	G	A	A	A	A
4	128949378	Adc	I:Adc	C/T	Idd9.1			NOR-R1			C	C	C	C	T	C	C	C	C	C	C	C	C	C	T	C	C	C	n	n	n	T	T	n	n	n	n	n	C	n	C	C	T	T	C	n	C	C	C
4	128949891	Adc	I:Adc	A/G	Idd9.1			NOR-R1			G	G	G	G	G	G	G	G	G	G	G	G	G	G	G	G	G	A	G	G	G	G	G	G	G	G	G	G	G	G	G	G	G	G	G	G	G	G	G
4	128951851	Adc	I:Adc	A/G	Idd9.1			NOR-R1			G	A	G	G	G	A	A	A	A	A	G	A	A	G	G	A	G	A	G	G	G	G	G	A	A	A	A	A	A	G	G	A	G	G	G	A	A	A	A
4	128953732	Adc	I:Adc	C/T	Idd9.1			NOR-R1			T	C	C	T	T	C	C	C	C	C	C	C	C	C	T	C	T	C	T	T	T	T	T	C	C	C	C	C	C	T	T	C	T	T	C	C	C	C	C
4	128956139	Adc	I:Adc	C/T	Idd9.1			NOR-R1			C	C	C	C	T	C	C	C	C	C	C	C	C	C	T	C	C	C	T	T	T	T	T	C	C	C	C	C	C	C	C	C	T	T	C	C	C	C	C
4	128957547	Adc	I:Adc	C/T	Idd9.1			NOR-R1			C	C	C	C	C	C	C	C	C	C	C	C	C	C	C	C	C	C	C	C	C	C	C	C	C	C	C	C	C	C	C	C	C	C	C	C	C	C	C
4	128957791	Adc	I:Adc	A/G	Idd9.1			NOR-R1			A	A	A	A	G	A	A	A	A	A	A	A	A	G	G	A	A	A	G	G	G	G	G	A	A	A	A	A	A	A	A	A	G	G	G	A	A	A	A
4	128958042	Adc	I:Adc	A/G	Idd9.1			NOR-R1			G	A	G	G	G	A	A	A	A	A	G	A	A	G	G	A	G	A	G	G	G	G	G	A	A	A	A	A	A	G	G	A	G	G	G	A	A	A	A
4	128959081	Adc	I:Adc	C/G	Idd9.1			NOR-R1			C	G	G	C	n	G	G	G	G	G	C	G	G	n	n	G	C	G	n	n	n	n	n	G	G	G	G	G	G	C	C	G	n	n	n	G	G	G	G
4	128979631		NG	C/T	Idd9.1			NOR-R1			C	C	T	C	T	C	C	C	C	C	T	C	C	n	n	C	C	C	n	n	n	n	n	C	C	C	C	C	C	C	C	C	n	n	T	C	C	C	C
4	128982139		NG	C/T	Idd9.1			NOR-R1			T	C	C	T	C	C	C	C	C	C	C	C	C	C	C	C	T	C	C	C	C	C	C	C	C	C	C	C	C	T	T	C	C	C	C	C	C	C	C
4	128982197		NG	A/G	Idd9.1			NOR-R1			A	G	A	A	A	G	G	G	G	G	G	G	G	A	A	G	A	G	A	A	A	A	A	G	G	G	G	G	G	A	A	G	A	A	A	G	G	G	G
4	128982231		NG	C/T	Idd9.1			NOR-R1			C	T	C	C	C	T	T	T	T	T	T	T	T	C	C	T	C	T	C	C	C	C	C	T	T	T	T	T	T	C	C	T	C	C	C	T	T	T	T
4	128982613		NG	C/T	Idd9.1			NOR-R1			C	T	C	C	C	T	T	T	T	T	T	T	T	C	C	T	C	T	C	C	C	C	C	T	T	T	T	T	T	C	C	T	C	C	C	T	T	T	T
4	128984233		NG	C/T	Idd9.1			NOR-R1			T	T	C	T	T	T	T	T	T	T	T	T	T	C	T	T	T	T	T	T	T	T	T	T	T	T	T	T	T	T	T	T	T	T	C	T	T	T	T
4	128987353		NG	C/T	Idd9.1			NOR-R1			T	C	T	T	C	C	C	C	C	C	T	C	C	T	C	C	T	C	C	C	C	C	C	C	C	C	C	C	C	T	T	C	C	C	T	C	C	C	C
4	128988194		NG	C/T	Idd9.1			NOR-R1			T	C	C	T	C	C	C	C	C	C	n	C	C	C	C	C	T	C	C	C	C	C	C	C	C	C	C	C	C	T	T	C	C	C	C	C	C	C	C
4	128991391		NG	C/T	Idd9.1			NOR-R1			C	C	C	C	C	C	C	C	C	C	C	C	C	C	C	C	T	C	C	C	C	C	C	C	C	C	C	C	C	C	C	C	C	C	C	C	C	C	C
4	128991412		NG	C/G	Idd9.1			NOR-R1			C	C	G	C	C	C	C	C	C	C	C	C	C	G	C	C	C	C	C	C	C	C	C	C	C	C	C	C	C	C	C	C	C	C	G	C	C	C	C
4	129003123	Ak2	I:Ak2	C/T	Idd9.1			NOR-R1			C	T	C	C	C	C	C	C	C	C	C	C	C	C	C	C	C	C	C	C	C	C	C	C	C	C	C	n	C	C	C	C	C	C	C	C	C	C	C
4	129003391	Ak2	I:Ak2	A/G	Idd9.1			NOR-R1			G	G	A	G	G	G	G	G	G	G	A	G	G	A	G	G	G	G	G	G	G	G	G	G	G	G	G	G	G	G	G	G	G	G	A	G	G	G	G
4	129007106	Ak2	I:Ak2	C/T	Idd9.1			NOR-R1			C	C	C	C	C	C	C	C	C	C	T	C	C	C	C	C	C	C	C	C	C	C	C	C	C	C	C	C	C	C	C	C	C	C	C	C	C	C	C
4	129007300	Ak2	I:Ak2	A/G	Idd9.1			NOR-R1			G	G	G	G	G	G	G	G	G	G	A	G	G	G	G	G	G	G	G	G	G	G	G	G	G	G	G	G	G	G	G	G	G	G	G	G	G	G	G
4	129008468	Ak2	I:Ak2	A/T	Idd9.1			NOR-R1			A	T	T	A	T	T	T	T	T	T	A	T	T	T	T	T	A	T	T	T	T	T	T	T	T	T	T	T	T	A	A	T	T	T	T	T	T	T	T
4	129011542		NG	A/G	Idd9.1			NOR-R1			G	n	A	G	A	A	A	A	A	A	A	A	A	A	A	A	G	A	A	A	A	A	A	A	A	A	A	A	A	G	G	A	n	A	A	A	A	A	A
4	129011924		NG	A/C	Idd9.1			NOR-R1			C	A	A	C	A	A	A	A	A	A	C	A	A	A	A	A	C	A	A	A	A	A	A	A	A	A	A	A	A	C	C	A	A	A	A	A	A	A	A
4	129023249		NG	C/T	Idd9.1			NOR-R1			C	C	T	C	T	C	C	C	C	C	C	C	C	T	T	C	C	C	T	T	T	T	T	C	C	C	C	C	C	C	C	C	C	T	T	T	C	C	C
4	129040892		NG	A/G	Idd9.1			NOR-R1			G	G	G	G	G	G	G	G	G	G	G	G	G	G	G	G	A	G	G	G	G	G	G	G	G	G	G	G	G	G	G	G	G	G	G	G	G	G	G
4	129041287		NG	A/G	Idd9.1			NOR-R1			G	G	G	G	G	G	G	G	G	G	A	G	G	G	G	G	G	G	G	G	G	G	G	G	G	G	G	G	G	G	G	G	G	G	G	G	G	G	G
4	129041320		NG	A/G	Idd9.1			NOR-R1			G	A	G	G	A	A	A	A	A	A	G	A	A	G	A	A	G	A	A	A	A	A	A	A	A	A	A	A	A	G	G	A	A	A	G	A	A	A	A
4	129042599		NG	A/G	Idd9.1			NOR-R1			G	G	G	G	A	G	G	G	G	G	G	G	G	G	A	G	G	G	A	A	A	A	A	G	G	G	G	G	G	G	G	G	G	A	G	A	G	G	G
4	129043068		NG	A/G	Idd9.1			NOR-R1			G	A	A	G	A	A	A	A	A	A	G	A	A	A	A	A	A	A	A	A	A	A	A	A	A	A	A	A	A	G	G	n	A	A	A	A	A	A	A
4	129044188		NG	C/T	Idd9.1			NOR-R1			C	C	C	C	T	C	C	C	C	C	C	C	C	T	T	C	C	C	T	T	T	T	T	C	C	C	C	C	C	C	C	C	C	T	T	T	C	C	C
4	129044204			C/T	Idd9.1			NOR-R1			T	C	C	T	C	C	C	C	C	C	C	C	C	C	C	C	C	C	C	C	C	C	C	C	C	C	C	C	C	T	T	C	C	C	C	C	C	C	C
4	129044863		NG	G/T	Idd9.1			NOR-R1			G	G	T	G	G	G	G	G	G	G	G	G	G	G	G	G	G	G	G	G	G	G	G	G	G	G	G	G	G	G	G	G	G	G	G	G	G	G	G
4	129044940		NG	A/C	Idd9.1			NOR-R1			A	A	A	A	A	A	A	A	A	A	C	A	A	A	A	A	A	A	A	A	A	A	A	A	A	A	A	A	A	A	A	A	A	A	A	A	A	A	A
4	129047807		NG	C/T	Idd9.1			NOR-R1			C	T	C	C	C	T	T	T	T	T	C	T	T	C	C	?	C	T	C	C	C	C	C	T	T	T	T	T	T	C	C	?	T	C	C	C	T	T	T
4	129051049	1700086P04Rik	I:1700086P04Rik	A/G	Idd9.1			NOR-R1			G	G	G	G	A	G	G	G	G	G	G	G	G	G	G	G	G	G	G	G	G	G	G	G	G	G	G	G	G	G	G	G	G	G	G	G	G	G	G
4	129053780	1700086P04Rik	I:1700086P04Rik	C/T	Idd9.1			NOR-R1			T	C	C	T	C	C	C	C	C	C	T	C	C	C	C	C	T	T	C	C	C	C	C	C	C	C	C	C	C	T	T	C	C	C	C	C	C	C	C
4	129070967	Rnf19b	I:Rnf19b	A/G	Idd9.1			NOR-R1			A	G	G	A	G	G	G	G	G	G	A	G	G	A	G	G	A	n	n	n	n	G	G	n	n	n	n	n	G	n	A	G	G	G	n	n	G	G	G
4	129078757	Rnf19b	I:Rnf19b	A/G	Idd9.1			NOR-R1			A	G	G	A	G	G	G	G	G	G	G	G	G	G	G	G	A	G	G	G	G	G	G	G	G	G	G	G	G	A	A	G	G	G	G	G	G	G	G
4	129081726	Rnf19b	I:Rnf19b	A/G	Idd9.1			NOR-R1			A	G	G	A	G	G	G	G	G	G	A	G	G	A	G	G	A	A	G	G	G	G	G	G	G	G	G	G	G	A	A	G	G	G	A	G	G	G	G
4	129082001	Rnf19b	I:Rnf19b	C/T	Idd9.1			NOR-R1			T	C	C	T	C	C	C	C	C	C	T	C	C	C	C	C	C	C	C	C	C	C	C	C	C	C	C	C	C	T	T	C	C	C	C	C	C	C	C
4	129082648	Rnf19b	I:Rnf19b	C/T	Idd9.1			NOR-R1			T	T	T	T	T	T	T	T	T	T	T	T	T	T	T	T	C	T	T	T	T	T	T	T	T	T	T	T	T	T	T	T	T	T	T	T	T	T	T
4	129082762	Rnf19b	Cs:Rnf19b	C/T	Idd9.1			NOR-R1			C	T	C	C	C	T	T	T	T	T	C	T	T	C	C	T	C	C	C	C	C	C	C	T	T	T	T	T	T	C	C	T	T	C	C	C	T	T	T
4	129083147	Ibrdc3		A/G	Idd9.1			NOR-R1			A	A	A	A	A	A	A	A	A	A	A	A	A	A	A	A	A	n	A	A	A	A	A	A	A	A	n	A	A	A	A	A	A	A	A	A	n	A	A
4	129085566	Rnf19b	Cn,U3:Rnf19b:YC	A/G	Idd9.1			NOR-R1			A	A	G	A	G	A	A	A	A	A	A	A	A	G	G	A	A	G	G	G	G	G	G	A	A	A	A	A	A	A	A	A	A	G	G	G	A	A	A
4	129086944		NG	A/G	Idd9.1			NOR-R1			G	G	G	G	G	G	G	G	G	G	G	G	G	A	G	G	G	A	G	G	G	G	G	G	G	G	G	G	G	G	G	G	G	G	A	G	G	G	G
4	129090748		NG	C/G	Idd9.1			NOR-R1			C	C	G	C	C	C	C	C	C	C	C	C	C	C	C	C	C	C	C	C	C	C	C	C	C	C	C	C	C	C	C	C	C	C	C	C	C	C	C
4	129092176		NG	C/T	Idd9.1			NOR-R1			T	T	T	T	C	T	T	T	T	T	T	T	T	T	C	T	T	T	C	C	C	C	C	T	T	T	T	T	T	T	T	T	T	C	T	C	T	T	T
4	129092359		NG	A/G	Idd9.1			NOR-R1			A	A	A	A	A	A	A	A	A	A	n	A	A	A	A	A	A	n	A	A	A	A	A	A	A	A	A	A	A	A	A	A	A	A	A	A	A	A	A
4	129093832		NG	A/G	Idd9.1			NOR-R1			A	G	G	A	G	G	G	G	G	G	G	G	G	G	G	G	A	A	G	G	G	G	G	G	G	G	G	G	G	A	A	G	G	G	G	G	G	G	G
4	129094099		NG	A/C	Idd9.1			NOR-R1			C	C	C	C	C	C	C	C	C	C	C	C	C	C	C	C	C	A	C	C	C	C	C	C	C	C	C	C	C	C	C	C	C	C	C	C	C	C	C
4	129094189		NG	C/T	Idd9.1			NOR-R1			T	C	C	T	C	C	C	C	C	C	C	C	C	C	C	C	C	C	C	C	C	C	C	C	C	C	C	C	C	T	T	C	C	C	C	C	C	C	C
4	129094213		NG	C/T	Idd9.1			NOR-R1			T	T	T	T	T	T	T	T	T	T	T	T	T	T	T	T	T	n	T	T	T	T	T	T	T	T	T	T	T	T	T	T	T	T	T	T	T	T	T
4	129094400		NG	A/G	Idd9.1			NOR-R1			G	A	A	G	G	A	A	A	A	A	G	A	A	A	G	A	G	G	G	G	G	G	G	A	A	A	A	A	A	G	G	A	A	G	A	G	A	A	A
4	129095137		NG	A/G	Idd9.1			NOR-R1			G	G	G	n	A	G	G	G	G	G	n	G	G	G	A	G	G	G	n	n	n	A	A	n	n	n	n	n	G	n	G	G	G	A	G	n	G	G	G
4	129095152		NG	A/G	Idd9.1			NOR-R1			G	G	A	G	G	G	G	G	G	G	G	G	G	G	G	G	G	G	G	G	G	G	G	G	G	G	G	G	G	G	G	G	G	G	G	G	G	G	G
4	129095181		NG	A/G	Idd9.1			NOR-R1			A	A	A	A	A	A	A	A	A	A	A	A	A	A	A	A	A	A	A	A	A	A	A	A	A	A	A	A	A	A	A	A	n	A	A	A	A	A	A
4	129095350		NG	G/T	Idd9.1			NOR-R1			G	G	T	G	T	G	G	G	G	G	G	G	G	G	T	G	G	T	T	T	n	T	T	G	G	G	G	G	G	n	G	G	G	T	G	T	G	G	G
4	129095418		NG	G/T	Idd9.1			NOR-R1			T	G	G	T	G	G	G	G	G	G	T	G	G	G	G	G	T	G	G	G	G	G	G	G	G	G	G	G	G	T	T	G	G	G	n	G	G	G	G
4	129096421		NG	G/T	Idd9.1			NOR-R1			T	T	T	T	T	T	T	T	T	T	T	T	T	n	T	T	T	T	T	T	T	T	T	T	T	T	T	T	T	T	T	T	T	T	n	T	T	T	T
4	129119322	Hpca	I:Hpca	C/T	Idd9.1			NOR-R1			C	T	C	C	C	T	T	T	T	T	C	T	T	C	C	T	C	C	C	C	C	C	C	T	T	T	T	T	T	C	C	T	T	C	C	C	T	T	T
4	129122983		NG	C/T	Idd9.1			NOR-R1			C	C	C	C	T	C	C	C	C	C	C	C	C	C	T	C	C	T	T	T	T	T	T	C	C	C	C	C	C	C	C	C	C	T	C	T	C	C	C
4	129145540		NG	C/T	Idd9.1			NOR-R1			C	C	C	C	C	C	C	C	C	C	C	C	C	C	C	C	C	T	C	C	C	C	C	C	C	C	C	C	C	C	C	C	C	C	C	C	C	C	C
4	129151016	S100pbp	Cs:S100pbp	A/G	Idd9.1			NOR-R1			G	G	G	G	A	G	G	G	G	G	G	G	G	A	A	G	G	G	A	A	A	A	A	G	G	G	G	G	G	G	G	G	G	A	A	A	G	G	G
4	129155629	S100pbp	I:S100pbp	G/T	Idd9.1			NOR-R1			G	G	n	G	G	G	G	G	G	G	T	G	G	G	G	G	G	G	G	G	G	G	G	G	G	G	G	G	G	G	G	G	G	G	G	G	G	G	G
4	129156531	S100pbp	I:S100pbp	A/G	Idd9.1			NOR-R1			A	A	G	A	A	A	A	A	A	A	A	A	A	A	A	A	A	A	A	A	A	A	A	A	A	A	A	A	A	A	A	A	A	A	A	A	A	A	A
4	129158906	S100pbp	I:S100pbp	C/T	Idd9.1			NOR-R1			T	C	C	T	C	C	C	C	C	C	T	C	C	C	C	C	T	C	C	C	C	C	C	C	C	C	C	C	C	T	T	C	C	C	C	C	C	C	C
4	129170150	S100pbp	I:S100pbp	A/T	Idd9.1			NOR-R1			A	T	T	A	T	T	T	T	T	T	T	T	T	T	T	T	A	T	T	T	T	T	T	T	T	T	T	T	T	A	A	T	T	T	T	T	T	T	T
4	129177268	S100pbp	I,U3:S100pbp	C/G	Idd9.1			NOR-R1			C	G	G	C	G	G	G	G	G	G	C	G	G	G	G	G	C	G	G	G	G	G	G	G	G	G	G	G	G	C	C	G	G	G	G	G	G	G	G
4	129177336	S100pbp		A/C	Idd9.1			NOR-R1			A	C	C	A	C	C	C	C	C	C	C	C	C	C	C	C	C	C	C	C	C	C	C	C	C	C	C	C	C	A	A	C	C	C	C	C	C	C	C
4	129185274	S100pbp	I:S100pbp	C/T	Idd9.1			NOR-R1			C	C	T	C	C	C	C	C	C	C	C	C	C	C	C	C	C	C	C	C	C	C	C	C	C	C	C	C	C	C	C	C	C	C	C	C	C	C	C
4	129185960	S100pbp	I:S100pbp	A/G	Idd9.1			NOR-R1			G	G	G	G	A	G	G	G	G	G	G	G	G	A	A	G	G	G	A	A	A	A	A	G	G	G	G	G	G	G	G	G	G	A	A	A	G	G	G
4	129194026	Yars	I:Yars	C/T	Idd9.1			NOR-R1			C	C	T	C	T	C	C	C	C	C	C	C	C	T	T	C	C	T	T	T	T	T	T	C	C	C	C	C	C	C	C	C	C	T	T	T	C	C	C
4	129195470	Yars	I:Yars	A/G	Idd9.1			NOR-R1			A	G	G	A	G	G	G	G	G	G	G	G	G	G	G	G	A	G	G	G	G	G	G	G	G	G	G	G	G	A	A	G	G	G	G	G	G	G	G
4	129210614	Yars	I:Yars	A/G	Idd9.1			NOR-R1			G	G	G	G	G	G	G	G	G	G	G	G	G	G	G	G	G	A	G	G	G	G	G	G	G	G	G	G	G	G	G	G	G	G	G	G	G	G	G
4	129215564	Yars	I:Yars	C/T	Idd9.1			NOR-R1			C	T	C	C	T	T	T	T	T	T	C	T	T	T	T	T	C	T	T	T	T	T	T	T	T	T	T	T	T	C	C	T	T	T	T	T	T	T	T
4	129216738	Yars	Cs:Yars	A/G	Idd9.1			NOR-R1			G	A	G	G	A	A	A	A	A	A	A	A	A	A	A	A	G	A	A	A	A	A	A	A	A	A	A	A	A	G	G	A	A	A	A	A	A	A	A
4	129217272	Yars	I:Yars	C/T	Idd9.1			NOR-R1			T	C	T	T	C	C	C	C	C	C	n	C	C	C	C	C	T	C	C	C	C	C	C	C	C	C	C	C	C	T	T	C	C	C	C	C	C	C	C
4	129217569	Yars	I:Yars	A/G	Idd9.1			NOR-R1			G	G	G	G	G	G	G	G	G	G	G	G	G	G	G	G	A	G	G	G	G	G	G	G	G	G	G	G	G	G	G	G	G	G	G	G	G	G	G
4	129219301	Yars		A/G	Idd9.1			NOR-R1			G	A	A	G	A	A	A	A	A	A	A	A	A	A	A	A	A	A	A	A	A	A	A	A	A	A	A	A	A	G	G	A	A	A	A	A	A	A	A
4	129220101	C77080	U3:C77080	C/T	Idd9.1			NOR-R1			C	T	T	C	T	T	T	T	T	T	n	T	T	T	T	T	T	T	T	T	T	T	T	T	T	T	T	T	T	C	C	T	T	T	T	T	T	T	T
4	129221102	C77080	U3:C77080	C/T	Idd9.1			NOR-R1			C	C	C	C	T	C	C	C	C	C	C	C	C	T	T	C	C	T	T	T	T	T	T	C	C	C	C	C	C	C	C	C	C	T	T	T	C	C	C
4	129224749	C77080	I:C77080	A/T	Idd9.1			NOR-R1			A	A	A	A	T	A	A	A	A	A	T	A	A	T	T	A	A	A	T	T	T	T	T	A	A	A	A	A	A	A	A	A	A	T	T	T	A	A	A
4	129225050	C77080	I:C77080	A/G	Idd9.1			NOR-R1			A	A	A	A	A	A	A	A	A	A	G	A	A	A	A	A	A	A	A	A	A	A	A	A	A	A	A	A	A	A	A	A	A	A	A	A	A	A	A
4	129225133	C77080	I:C77080	A/C	Idd9.1			NOR-R1			A	C	C	A	C	C	C	C	C	C	C	C	C	C	C	C	A	C	C	C	C	C	C	C	C	C	C	C	C	A	A	C	C	C	C	C	C	C	C
4	129225290	C77080	I:C77080	C/T	Idd9.1			NOR-R1			C	C	T	C	C	C	C	C	C	C	C	C	C	C	C	C	C	C	C	C	C	C	C	C	C	C	C	C	C	C	C	C	C	C	C	C	C	C	C
4	129266607		NG	A/G	Idd9.1			NOR-R1			G	G	G	G	A	G	G	G	G	G	G	G	G	A	A	G	G	G	A	A	A	A	A	G	G	G	G	G	G	G	G	G	G	A	A	A	G	G	G
4	129266819		NG	A/G	Idd9.1			NOR-R1			G	G	G	G	A	G	G	G	G	G	G	G	G	G	A	G	G	G	A	A	A	A	A	G	G	G	G	G	G	G	G	G	G	A	G	A	G	G	G
4	129269661			A/G	Idd9.1			NOR-R1			A	A	A	A	A	A	A	A	A	A	A	A	A	A	A	A	A	A	A	A	A	A	A	A	A	A	A	A	A	A	A	A	A	A	A	A	A	A	A
4	129272669		NG	A/T	Idd9.1			NOR-R1			T	A	A	T	A	A	A	A	A	A	T	A	A	T	A	A	T	A	A	A	A	A	A	A	A	A	A	A	A	T	T	A	A	A	T	A	A	A	A
4	129273091			A/G	Idd9.1			NOR-R1			G	G	G	G	G	G	G	G	G	G	G	G	G	A	G	G	G	G	G	G	G	G	G	G	G	G	G	G	G	G	G	G	G	G	A	G	G	G	G
4	129273655			C/T	Idd9.1			NOR-R1			T	C	C	T	C	C	C	C	C	C	C	C	C	C	C	C	C	C	C	C	C	C	C	C	C	C	C	C	C	T	T	C	C	C	C	C	C	C	C
4	129275793		NG	A/T	Idd9.1			NOR-R1			T	A	A	T	T	A	A	A	A	A	T	A	A	T	T	A	T	T	T	T	T	T	T	A	A	A	A	A	A	T	T	A	A	T	T	T	A	A	A
4	129288593	Sync	I:Sync	C/T	Idd9.1			NOR-R1			C	C	C	C	T	C	C	C	C	C	C	C	C	C	T	C	C	C	n	n	n	T	T	n	n	C	C	n	C	C	C	C	C	T	C	n	C	C	C
4	129295672	Sync	I:Sync	C/T	Idd9.1			NOR-R1			C	C	C	C	T	C	C	C	C	C	C	C	C	C	T	C	C	C	n	n	n	T	T	n	n	n	n	n	C	n	C	C	C	T	C	n	C	C	C
4	129300755	Sync	I:Sync	A/T	Idd9.1			NOR-R1			T	T	T	T	n	T	T	T	T	T	T	T	T	T	n	T	T	T	n	n	n	n	n	T	T	T	T	T	T	T	T	T	T	n	T	n	T	T	T
4	129306889	Sync	I:Sync	C/T	Idd9.1			NOR-R1			T	C	T	T	C	C	C	C	C	C	C	C	C	T	C	C	T	C	C	C	C	C	C	C	C	C	C	C	C	T	T	C	C	C	T	C	C	C	C
4	129306926	Sync	I:Sync	C/T	Idd9.1			NOR-R1			C	C	C	C	C	C	C	C	C	C	C	C	C	C	C	C	T	C	C	C	C	C	C	C	C	C	C	C	C	C	C	C	C	C	C	C	C	C	C
4	129308237	[>1gene]	U3:Rbbp4+U3:Sync	A/T	Idd9.1			NOR-R1			T	T	T	T	T	T	T	T	T	T	A	T	T	T	T	T	T	T	T	T	T	T	T	T	T	T	T	T	T	T	T	T	T	T	T	T	T	T	T
4	129308348	[>1gene]	U3:Rbbp4+U3:Sync	C/T	Idd9.1			NOR-R1			T	C	T	T	T	C	C	C	C	C	n	C	C	T	T	C	T	T	T	T	T	T	T	C	C	C	C	C	C	T	T	C	C	T	T	T	C	C	C
4	129308875	Rbbp4	U3:Rbbp4	G/T	Idd9.1			NOR-R1			G	T	G	G	T	T	T	T	T	T	G	T	T	G	T	T	G	G	T	T	T	T	T	T	T	T	T	T	T	G	G	T	T	T	G	T	T	T	T
4	129308895	Rbbp4	U3:Rbbp4	C/T	Idd9.1			NOR-R1			C	T	C	C	T	T	T	T	T	T	C	T	T	C	T	T	C	T	T	T	T	T	T	T	T	T	T	T	T	C	C	T	T	T	C	T	T	T	T
4	129309738	Rbbp4	U3:Rbbp4	A/T	Idd9.1			NOR-R1			T	A	T	T	A	A	A	A	n	A	T	A	A	T	A	A	T	A	A	A	A	A	A	A	A	A	A	A	A	T	T	n	A	A	T	A	A	A	A
4	129310008	[>1gene]	Cn,U3,I:Rbbp4:LP+I:Gm17525	A/G	Idd9.1			NOR-R1			A	A	A	A	A	A	A	A	A	A	A	A	A	A	A	A	A	n	A	A	A	A	A	A	A	A	A	A	A	A	A	A	A	A	A	A	A	A	A
4	129315147	[>1gene]	I:Rbbp4+I:Gm17525	C/T	Idd9.1			NOR-R1			T	C	C	T	C	C	C	C	C	C	C	C	C	C	C	C	T	C	C	C	C	C	C	C	C	C	C	C	C	T	T	C	C	C	C	C	C	C	C
4	129319518	Rbbp4	I:Rbbp4	A/G	Idd9.1			NOR-R1			G	G	A	G	A	G	G	G	G	G	G	G	G	A	A	G	G	A	A	A	A	A	A	G	G	G	G	G	G	G	G	G	G	A	A	A	G	G	G
4	129325715	Rbbp4	I:Rbbp4	C/T	Idd9.1			NOR-R1			T	C	C	T	C	C	C	C	C	C	T	C	C	C	C	C	T	C	C	C	C	C	C	C	C	C	C	C	C	T	T	C	C	C	C	C	C	C	C
4	129325973	Rbbp4	I:Rbbp4	C/T	Idd9.1			NOR-R1			C	C	T	C	T	C	C	C	C	C	C	C	C	T	T	C	C	C	T	T	T	T	T	C	C	C	C	C	C	C	C	C	C	T	T	T	C	C	C
4	129326205	Rbbp4	I:Rbbp4	C/T	Idd9.1			NOR-R1			T	C	C	T	C	C	C	C	C	C	C	C	C	C	C	C	T	C	C	C	C	C	C	C	C	C	C	C	C	T	T	C	C	C	C	C	C	C	C
4	129330188	Rbbp4		A/C	Idd9.1			NOR-R1			A	A	C	A	C	A	A	A	A	A	A	A	A	C	C	A	A	A	C	C	C	C	C	A	A	A	A	A	A	A	A	A	A	C	C	C	A	A	A
4	129330524	Rbbp4	I:Rbbp4	A/C	Idd9.1			NOR-R1			A	C	A	A	A	C	C	C	C	C	C	C	C	A	A	C	A	C	A	A	A	A	A	C	C	C	C	C	C	A	A	C	C	A	A	A	C	C	C
4	129346407	Zbtb8os	I:Zbtb8os	A/G	Idd9.1			NOR-R1			G	G	G	G	G	G	G	G	G	G	A	G	G	G	G	G	G	G	G	G	G	G	G	G	G	G	G	G	G	G	G	G	G	G	G	G	G	G	G
4	129354818	Zbtb8a	I:Zbtb8a	A/C	Idd9.1			NOR-R1			C	A	C	C	C	A	A	A	A	A	C	A	A	A	C	A	C	A	C	C	C	C	C	A	A	A	A	A	A	C	C	A	A	C	A	C	A	A	A
4	129355347	Zbtb8a	I:Zbtb8a	A/G	Idd9.1			NOR-R1			A	G	A	A	A	G	G	G	G	G	n	G	G	G	A	G	A	G	A	A	A	A	A	G	G	G	G	G	G	A	A	G	G	A	G	A	G	G	G
4	129365491	2410081M15Rik		A/G	Idd9.1			NOR-R1			G	G	G	G	G	G	G	G	G	G	n	G	G	A	G	G	G	G	G	G	G	G	G	G	G	G	G	G	G	G	G	G	G	G	A	G	G	G	G
4	129374585	Zbtb8a	I:Zbtb8a	A/T	Idd9.1			NOR-R1			T	T	T	T	A	T	T	T	T	T	A	T	T	T	A	T	T	T	A	A	A	A	A	T	T	T	T	T	T	T	T	T	T	A	T	A	T	T	T
4	129380484		NG	C/T	Idd9.1			NOR-R1			T	C	C	T	C	C	C	C	C	C	C	C	C	C	C	C	T	C	C	C	C	n	C	C	C	C	C	C	C	T	T	C	C	C	C	C	C	C	C
4	129380649		NG	A/G	Idd9.1			NOR-R1			A	G	G	A	G	G	G	G	G	G	n	G	G	G	G	G	A	G	G	G	G	n	G	G	G	G	G	G	G	A	A	G	G	G	G	G	G	G	G
4	129388833		NG	C/T	Idd9.1			NOR-R1			C	T	T	C	C	T	T	T	T	T	C	T	T	T	C	T	C	C	C	C	C	C	C	T	T	T	T	T	T	C	C	T	T	C	T	C	T	T	T
4	129389434		NG	C/T	Idd9.1			NOR-R1			C	T	C	C	C	T	T	T	T	T	C	T	T	C	C	T	C	C	C	C	C	C	C	T	T	T	T	T	T	C	C	T	T	C	C	C	T	T	T
4	129390253		NG	C/T	Idd9.1			NOR-R1			C	C	C	C	T	C	C	C	C	C	C	C	C	C	T	C	C	T	T	T	T	T	T	C	C	C	C	C	C	C	C	C	C	T	C	T	C	C	C
4	129391019		NG	C/T	Idd9.1			NOR-R1			C	T	T	C	T	T	T	T	T	T	C	n	T	T	T	T	T	T	T	T	T	T	T	T	T	T	T	T	T	C	C	T	T	T	T	T	T	T	T
4	129394360		NG	A/C	Idd9.1			NOR-R1			C	A	C	C	n	A	A	A	A	A	n	A	A	n	C	A	C	C	n	n	n	n	C	n	n	n	n	n	A	n	C	A	A	C	n	n	A	A	A
4	129394400		NG	C/T	Idd9.1			NOR-R1			C	C	C	C	C	C	C	C	C	C	T	C	C	C	C	C	C	C	C	C	C	C	C	C	C	C	C	C	C	C	C	C	C	C	C	C	C	C	C
4	129394536		NG	G/T	Idd9.1			NOR-R1			G	T	G	G	T	T	T	T	T	T	G	T	T	G	T	T	G	T	T	T	T	T	T	T	T	T	T	T	T	G	G	T	T	T	G	T	T	T	T
4	129395167		NG	A/C	Idd9.1			NOR-R1			C	A	A	C	A	A	A	A	A	A	A	A	A	C	A	A	C	A	A	A	A	A	A	A	A	A	A	A	A	C	C	A	A	A	C	A	A	A	A
4	129397873		NG	A/G	Idd9.1			NOR-R1			G	G	G	G	A	G	G	G	G	G	G	G	G	G	A	G	G	A	A	A	A	A	A	G	G	G	G	G	G	G	G	G	G	A	G	A	G	G	G
4	129402969		NG	C/T	Idd9.1			NOR-R1			C	C	T	C	C	C	C	C	C	C	C	C	C	C	C	C	C	C	C	C	C	C	C	C	C	C	C	C	C	C	C	C	C	C	C	C	C	C	C
4	129405225			A/G	Idd9.1			NOR-R1			G	G	G	G	G	G	G	G	G	G	G	G	G	A	G	G	G	G	G	G	G	G	G	G	G	G	G	G	G	G	G	G	G	G	A	G	G	G	G
4	129411147		NG	A/G	Idd9.1			NOR-R1			G	A	A	G	A	A	A	A	A	A	G	A	A	A	A	A	G	A	A	A	A	A	A	A	A	A	A	A	A	G	G	A	A	A	A	A	A	A	A
4	129427564	Zbtb8b	Cs,I:Zbtb8b	A/G	Idd9.1			NOR-R1			G	G	G	G	A	G	G	G	G	G	G	G	G	G	A	G	G	A	n	n	n	A	A	G	G	G	G	G	G	G	G	G	G	A	G	n	G	G	G
4	129429248	Zbtb8b	I:Zbtb8b	C/T	Idd9.1			NOR-R1			T	C	C	T	C	C	C	C	C	C	C	C	C	C	C	C	T	C	C	C	C	C	C	C	C	C	C	C	C	T	T	C	C	C	C	C	C	C	C
4	129429601	Zbtb8b	I:Zbtb8b	A/G	Idd9.1			NOR-R1			A	A	G	A	A	A	A	A	A	A	A	A	A	G	A	A	A	A	A	A	A	A	A	A	A	A	A	A	A	A	A	A	A	A	G	A	A	A	A
4	129429664	Zbtb8b	I:Zbtb8b	A/G	Idd9.1			NOR-R1			A	G	G	A	G	G	G	G	G	G	G	G	G	G	G	G	A	G	G	G	G	G	G	G	G	G	G	G	G	A	A	G	G	G	G	G	G	G	G
4	129429806	Zbtb8		C/G	Idd9.1			NOR-R1			G	G	G	G	G	G	G	G	G	G	G	G	G	C	G	G	G	G	G	G	G	G	G	G	G	G	G	G	G	G	G	G	G	G	C	G	G	G	G
4	129430196	Zbtb8b	I:Zbtb8b	A/G	Idd9.1			NOR-R1			A	n	A	A	A	A	A	A	A	A	A	A	A	A	A	A	A	G	A	n	A	A	A	A	A	A	A	A	A	A	A	A	A	A	A	A	A	A	A
4	129431459	Zbtb8b	I:Zbtb8b	C/T	Idd9.1			NOR-R1			C	T	C	C	T	T	T	T	T	T	C	T	T	C	T	T	C	C	T	T	T	T	T	T	T	T	T	T	T	C	C	T	T	T	C	T	T	T	T
4	129432484	Zbtb8b	Cn:Zbtb8b:NS	C/T	Idd9.1			NOR-R1			C	T	C	C	T	T	T	T	T	T	C	T	T	C	T	T	C	T	T	T	T	T	T	T	T	T	T	T	T	C	C	T	T	T	C	T	T	T	T
4	129433278			A/G	Idd9.1			NOR-R1			A	G	G	A	G	G	G	G	G	G	G	G	G	G	G	G	G	G	G	G	G	G	G	G	G	G	G	G	G	A	A	G	G	G	G	G	G	G	G
4	129436341	Zbtb8b	I:Zbtb8b	C/T	Idd9.1			NOR-R1			T	T	T	T	T	T	T	T	T	T	T	T	T	T	T	T	T	C	T	T	T	T	T	T	T	T	T	T	T	T	T	T	T	T	T	T	T	T	T
4	129448738		NG	A/G	Idd9.1			NOR-R1			G	A	G	G	G	A	A	A	A	A	G	A	A	G	G	A	G	G	G	G	G	G	G	A	A	A	A	A	A	G	G	A	A	G	G	G	A	A	A
4	129454908		NG	A/C	Idd9.1			NOR-R1			C	C	A	C	A	C	C	C	C	C	C	C	C	C	A	C	C	C	A	A	A	A	A	C	C	C	C	C	C	C	C	C	C	A	C	A	C	C	C
4	129455868		NG		Idd9.1			NOR-R1			A	C	C	A	C	C	C	C	C	C	C	C	C	C	C	C	A	C	C	C	C	C	C	C	C	C	C	C	C	A	A	C	C	C	C	C	C	C	C
4	129455995		NG	C/T	Idd9.1			NOR-R1			C	C	C	C	T	C	C	C	C	C	C	C	C	C	T	C	C	C	T	T	T	T	T	C	C	C	C	C	C	C	C	C	C	T	C	T	C	C	C
4	129456083				Idd9.1			NOR-R1			G	G	G	G	G	G	G	G	G	G	G	G	G	G	G	G	G	G	G	G	G	G	G	G	G	G	G	G	G	G	G	G	G	G	G	G	G	G	G
4	129456442		NG	A/T	Idd9.1			NOR-R1			A	A	A	A	T	A	A	A	A	A	A	A	A	A	T	A	A	A	T	T	T	T	T	A	A	A	A	A	A	A	A	A	A	T	A	T	A	A	A
4	129456556		NG	C/T	Idd9.1			NOR-R1			C	T	T	C	T	T	T	T	T	T	n	T	T	T	T	T	C	T	T	T	T	T	T	T	T	T	T	T	T	C	C	T	T	T	T	T	T	T	T
4	129457939		NG	G/T	Idd9.1			NOR-R1			G	G	G	G	G	G	G	G	G	G	T	G	G	G	G	G	G	G	G	G	G	G	G	G	G	G	G	G	G	G	G	G	G	G	G	G	G	G	G
4	129457982		NG	A/G	Idd9.1			NOR-R1			A	A	A	A	A	A	n	A	A	A	G	A	A	A	A	A	G	A	A	A	A	A	A	A	A	A	A	A	A	A	A	A	A	A	A	A	A	A	A
4	129461215		NG	C/T	Idd9.1			NOR-R1			C	C	C	C	C	C	C	C	C	C	C	C	C	C	C	C	n	C	C	C	C	C	C	C	C	C	C	C	C	C	C	C	C	C	C	C	C	C	C
4	129472982	Bsdc1	I:Bsdc1	C/T	Idd9.1			NOR-R1			T	C	C	T	T	C	C	C	C	C	T	C	C	C	T	C	T	T	T	T	T	T	T	C	C	C	C	C	C	T	T	C	C	T	C	T	C	C	C
4	129473015	Bsdc1	I:Bsdc1	A/C	Idd9.1			NOR-R1			A	C	C	A	A	C	C	C	C	C	n	C	C	C	A	C	A	A	A	A	A	A	A	C	C	C	C	C	C	A	A	C	C	A	C	A	C	C	C
4	129475740	Bsdc1	I:Bsdc1	G/T	Idd9.1			NOR-R1			G	T	T	G	G	T	T	T	T	T	G	T	T	T	G	T	G	G	G	G	G	G	G	T	T	T	T	T	T	G	G	T	T	G	T	G	T	T	T
4	129475868	Bsdc1	I:Bsdc1	C/G	Idd9.1			NOR-R1			C	C	G	C	C	C	C	C	C	C	C	C	C	C	C	C	C	C	C	C	C	C	C	C	C	C	C	C	C	C	C	C	C	C	C	C	C	C	C
4	129476226	Bsdc1	I:Bsdc1	C/T	Idd9.1			NOR-R1			C	C	C	C	T	C	C	C	C	C	C	C	C	C	T	C	C	T	T	T	T	T	T	C	C	C	C	C	C	C	C	C	C	T	C	T	C	C	C
4	129476304	Bsdc1	I:Bsdc1	G/T	Idd9.1			NOR-R1			G	T	T	G	G	T	T	T	T	T	G	T	T	T	G	T	G	G	G	G	G	G	G	T	T	T	T	T	T	G	G	T	T	G	T	G	T	T	T
4	129481987	Bsdc1	I:Bsdc1	C/G	Idd9.1			NOR-R1			G	C	C	G	C	C	C	C	C	C	C	C	C	C	C	C	G	n	C	C	C	C	C	C	C	C	C	C	C	G	G	C	C	C	C	C	C	C	C
4	129491020			C/T	Idd9.1			NOR-R1			T	C	C	T	C	C	C	C	C	C	C	C	C	C	C	C	C	C	C	C	C	C	C	C	C	C	C	C	C	T	T	C	C	C	C	C	C	C	C
4	129495568	Gm12979	I:Gm12979	A/G	Idd9.1			NOR-R1		B6=B10	G	G	G	G	A	G	G	G	G	G	G	G	G	G	A	G	G	A	A	A	A	A	A	G	G	G	G	G	G	G	G	G	G	A	G	A	G	G	G
4	129496174	Gm12979	I:Gm12979	C/T	Idd9.1			NOR-R1		B6=B10	C	C	C	C	C	C	C	C	C	C	T	C	C	C	C	C	C	C	C	C	C	C	C	C	C	C	C	C	C	C	C	C	C	C	C	C	C	C	C
4	129503473	Gm12979	I:Gm12979	C/T	Idd9.1			NOR-R1		B6=B10	C	C	C	C	C	T	T	T	T	C	C	T	T	C	C	T	C	C	n	n	n	C	C	n	n	n	n	n	T	n	C	C	T	C	C	n	T	C	C
4	129506677	Gm12979	I:Gm12979	C/T	Idd9.1			NOR-R1		B6=B10	C	C	C	C	C	C	C	C	C	C	C	C	C	C	C	C	T	C	C	C	C	C	C	C	C	C	C	C	C	C	C	C	C	C	C	C	C	C	C
4	129519267	Hdac1	I:Hdac1	A/G	Idd9.1			NOR-R1		B6=B10	G	G	A	G	A	A	n	n	n	G	G	n	A	A	A	n	G	n	n	n	n	n	n	n	n	n	n	n	n	n	G	G	n	n	A	n	A	G	G
4	129524852	Hdac1	I:Hdac1	A/G	Idd9.1			NOR-R1		B6=B10	A	A	G	A	G	G	G	G	G	A	G	G	G	G	G	G	A	G	G	G	G	G	G	G	G	G	G	A	G	A	A	A	G	G	G	G	G	A	A
4	129525212	Hdac1	I:Hdac1	C/T	Idd9.1			NOR-R1		B6=B10	C	C	T	C	T	T	T	T	T	C	C	T	T	T	T	T	C	T	T	T	T	T	T	T	T	T	T	C	T	C	C	C	T	T	T	T	T	C	C
4	129525291	Hdac1	I:Hdac1	A/G	Idd9.1			NOR-R1		B6=B10	G	G	A	G	A	A	A	A	A	G	G	A	A	A	A	A	G	A	A	A	A	A	A	A	A	A	A	G	A	G	G	G	A	A	A	A	A	G	G
4	129533334			C/G	Idd9.1			NOR-R1		B6=B10	G	G	C	G	C	C	C	C	C	G	C	C	C	C	C	C	G	C	C	C	C	C	C	C	C	C	C	G	C	G	G	G	C	C	C	C	C	G	G
4	129533489	Hdac1	I:Hdac1	A/T	Idd9.1			NOR-R1		B6=B10	T	T	A	T	A	A	A	A	A	T	A	A	A	A	A	A	T	A	A	A	A	A	A	A	A	A	A	T	A	T	T	T	A	A	A	A	A	T	T
4	129548711	Lck	U3:Lck	C/T	Idd9.1			NOR-R1		B6=B10	G	G	G	G	G	G	G	G	G	G	A	G	G	G	G	G	A	G	G	G	G	G	G	G	G	G	G	G	G	G	G	G	G	G	G	G	G	G	G
4	129550075	Lck	I:Lck	C/T	Idd9.1			NOR-R1		B6=B10	C	C	C	C	C	C	C	C	C	C	T	C	C	C	C	C	C	C	C	C	C	C	C	C	C	C	C	C	C	C	C	C	C	C	C	C	C	C	C
4	129551829	Lck	Cs:Lck	A/C	Idd9.1			NOR-R1		B6=B10	C	C	A	n	A	A	A	A	A	n	C	A	A	A	A	A	C	A	n	n	n	n	A	n	n	n	n	n	n	n	n	n	n	A	A	n	n	n	n
4	129561319	Lck	I:Lck	G/T	Idd9.1			NOR-R1		B6=B10	T	T	G	T	T	G	G	G	G	T	G	G	G	G	T	G	T	T	T	T	T	T	T	G	G	G	G	T	G	T	T	T	G	T	G	T	G	T	T
4	129561502	Lck	I:Lck	A/C	Idd9.1			NOR-R1		B6=B10	C	C	A	C	C	A	A	A	A	C	C	A	A	A	C	A	C	C	C	C	C	C	C	A	A	A	A	C	A	C	C	C	A	C	A	C	A	C	C
4	129572172	Lck	I:Lck	A/G	Idd9.1					B6=B10	G	G	A	G	A	A	A	A	A	n	G	A	A	A	A	A	G	A	n	n	n	n	A	n	n	A	A	n	A	G	G	G	A	A	A	n	A	n	n
4	129573531	Lck	U5:Lck	C/T	Idd9.1					B6=B10	C	C	T	C	C	T	T	T	T	n	C	T	T	T	C	T	C	C	n	n	n	n	C	n	n	T	T	n	T	C	C	C	T	C	T	n	T	n	n
4	129577499	Fam167b	I:Fam167b	G/T	Idd9.1					B6=B10	G	G	T	G	T	T	T	T	T	G	T	T	T	T	T	T	G	T	T	T	T	T	T	T	T	T	T	G	T	G	G	G	T	T	T	T	T	G	G
4	129589140		NG	A/T	Idd9.1					B6=B10	A	A	T	A	T	T	T	T	T	A	T	T	T	T	T	T	A	T	T	T	T	T	T	T	T	T	T	A	T	A	A	A	T	T	T	T	T	A	A
4	129594069	Eif3i	I:Eif3i	A/G	Idd9.1					B6=B10	G	G	A	G	A	A	A	A	A	G	G	A	A	A	A	A	G	A	A	A	A	A	A	A	A	A	A	G	A	G	G	G	A	A	A	A	A	G	G
4	129596789	Eif3i	I:Eif3i	C/T	Idd9.1					B6=B10	C	C	T	C	T	T	T	T	T	C	C	T	T	T	T	T	C	T	T	T	T	T	T	T	T	T	T	C	T	C	C	C	T	T	T	T	T	C	C
4	129608218	2510006D16Rik	U3,I:2510006D16Rik	C/T	Idd9.1					B6=B10	T	T	C	T	C	C	C	C	C	n	C	C	C	C	C	C	C	C	n	n	n	n	C	n	n	C	C	n	C	T	T	T	C	C	C	n	C	n	n
4	129611612	[>1gene]	I:2510006D16Rik+I:Dcdc2b	C/T	Idd9.1					B6=B10	C	C	C	C	C	C	C	C	C	C	T	C	C	C	C	C	C	C	C	C	C	C	C	C	C	C	C	C	C	C	C	C	C	C	C	C	C	C	C
4	129611624	[>1gene]	I:2510006D16Rik+I:Dcdc2b	A/G	Idd9.1					B6=B10	A	A	G	A	G	G	G	G	G	A	G	G	G	G	G	G	G	G	G	n	n	G	G	G	G	G	n	A	G	A	A	A	G	G	G	G	G	A	A
4	129611803	[>1gene]	I:2510006D16Rik+Cn:Dcdc2b:MT	A/G	Idd9.1					B6=B10	A	A	A	A	A	A	A	A	A	A	G	A	A	A	A	A	G	A	A	A	A	A	A	A	A	A	A	A	A	A	A	A	A	A	A	A	A	A	A
4	129611885	[>1gene]	I:2510006D16Rik+I:Dcdc2b	A/G	Idd9.1					B6=B10	A	A	G	A	G	G	G	G	G	A	G	G	G	G	G	G	G	G	G	G	G	G	G	G	G	G	G	A	G	A	A	A	G	G	G	G	G	A	A
4	129616164	[>1gene]	U3,I:Iqcc+I:2510006D16Rik	C/G	Idd9.1					B6=B10	G	G	C	G	C	C	C	C	C	G	n	C	C	C	C	C	G	C	C	C	C	C	C	C	C	C	C	G	C	G	G	G	C	C	C	C	C	G	G
4	129623415	[>1gene]	I:Ccdc28b+I:2510006D16Rik	C/T	Idd9.1					B6=B10	T	T	C	T	C	C	C	C	C	T	C	C	C	C	C	C	C	C	C	C	C	C	C	C	C	C	C	T	C	T	T	T	C	C	C	C	C	T	T
4	129623716	[>1gene]	I:Ccdc28b+U3:2510006D16Rik	C/T	Idd9.1					B6=B10	T	T	C	T	C	C	C	C	C	n	C	C	C	C	C	C	T	C	n	n	n	n	C	n	n	C	C	n	C	T	T	T	C	C	C	n	C	n	n
4	129629696	Txlna	I:Txlna	A/G	Idd9.1					B6=B10	G	G	A	G	A	A	A	A	A	n	A	A	A	A	A	A	G	A	n	n	n	A	A	A	n	A	A	G	A	G	G	G	A	A	A	A	A	n	n
4	129632500	Txlna	I:Txlna	A/C	Idd9.1					B6=B10	C	C	n	C	A	A	A	A	A	C	A	A	A	n	A	A	C	n	n	n	n	A	A	n	n	n	n	n	A	n	C	C	A	n	n	n	A	C	C
4	129638696	Txlna	I:Txlna	C/T	Idd9.1					B6=B10	C	C	C	C	C	C	C	C	C	C	C	C	C	C	C	C	T	C	C	C	C	C	C	C	C	C	C	C	C	C	C	C	C	C	C	C	C	C	C
4	129641148		NG	A/G	Idd9.1					B6=B10	G	G	A	G	G	G	G	G	G	G	G	G	G	G	G	G	G	G	G	G	G	G	G	G	G	G	G	G	G	G	G	G	G	G	G	G	n	G	G
4	129641173		NG	A/G	Idd9.1					B6=B10	G	G	G	G	G	A	A	A	A	G	G	A	A	G	G	A	G	G	G	G	G	G	G	A	A	A	A	G	A	G	G	G	A	G	G	G	A	G	G
4	129648490	Kpna6	I:Kpna6	A/T	Idd9.1					B6=B10	T	T	T	T	T	T	T	T	T	T	A	T	T	T	T	T	T	T	T	T	T	T	T	T	T	T	T	T	T	T	T	T	T	T	T	T	T	T	T
4	129654873	Kpna6	Cs:Kpna6	A/G	Idd9.1					B6=B10	G	G	A	G	A	A	A	A	A	G	A	A	A	A	A	A	G	A	A	A	A	A	A	A	A	A	A	G	A	G	G	G	A	A	A	A	A	G	G
4	129664484	Kpna6	I:Kpna6	A/G	Idd9.1					B6=B10	A	A	G	A	G	G	G	G	G	A	G	G	G	G	G	G	A	G	G	G	G	G	G	G	G	G	G	A	G	A	A	A	G	G	G	G	G	A	A
4	129681746	Tmem39b	I:Tmem39b	C/T	Idd9.1					B6=B10	C	C	C	C	C	C	C	C	C	C	C	C	C	C	C	C	T	C	C	C	C	C	C	C	C	C	C	C	C	C	C	C	C	C	C	C	C	C	C
4	129684417	Tmem39b	Cn,U3:Tmem39b:HR	C/T	Idd9.1					B6=B10	T	T	C	T	C	C	C	C	C	T	n	C	C	C	C	C	C	C	C	C	C	C	C	C	C	C	C	T	C	T	T	T	C	C	C	C	C	T	T
4	129684869	Tmem39b	I:Tmem39b	C/T	Idd9.1					B6=B10	C	C	C	C	T	C	C	C	C	C	C	C	C	T	T	C	C	T	T	T	T	T	T	C	C	C	C	C	C	C	C	C	C	T	T	T	C	C	C
4	129688129	Tmem39b	I:Tmem39b	A/G	Idd9.1					B6=B10	A	A	A	A	A	A	A	A	A	A	n	A	A	A	A	A	A	A	A	A	A	A	A	A	A	A	A	A	A	A	A	A	A	A	A	A	A	A	A
4	129688198	Tmem39b	I:Tmem39b	G/T	Idd9.1					B6=B10	G	G	G	G	G	T	T	T	T	G	G	T	T	G	G	T	G	G	G	G	G	G	G	T	T	T	T	G	T	G	G	G	T	G	G	G	T	G	G
4	129693308	Tmem39b	I:Tmem39b	A/G	Idd9.1					B6=B10	G	G	G	G	A	A	A	A	A	G	G	A	A	A	A	A	G	A	A	A	A	A	A	A	A	A	A	G	A	G	G	G	A	A	A	A	A	G	G
4	129693877	Tmem39b	I:Tmem39b	G/T	Idd9.1					B6=B10	G	G	T	G	T	T	T	T	T	G	G	T	T	T	T	T	G	T	T	T	T	T	T	T	T	T	T	G	T	G	G	G	T	T	T	T	T	G	G
4	129696010	Tmem39b	I:Tmem39b	G/T	Idd9.1					B6=B10	G	G	T	G	T	T	T	T	T	G	T	T	T	T	T	T	G	T	T	T	T	T	T	T	T	T	T	G	T	G	G	G	T	T	T	T	T	G	G
4	129698458		NG	G/T	Idd9.1					B6=B10	G	G	T	G	T	n	T	T	T	G	T	T	T	T	T	T	G	T	n	n	n	T	T	n	n	n	n	n	T	n	G	G	n	T	T	n	T	G	G
4	129699731		NG	C/T	Idd9.1					B6=B10	C	C	T	C	T	T	T	T	T	C	T	T	T	T	T	T	C	T	n	n	n	T	T	n	n	n	n	n	T	n	C	C	T	T	T	n	T	C	C
4	129702970		NG	C/T	Idd9.1					B6=B10	T	T	C	T	C	C	C	C	C	T	T	C	C	C	C	C	T	C	C	C	C	C	C	C	C	C	C	T	C	T	T	T	C	C	C	C	C	T	T
4	129703193	Khdrbs1	U3:Khdrbs1	A/G	Idd9.1					B6=B10	G	G	G	G	A	A	A	A	A	G	G	A	A	A	A	A	G	A	A	A	A	A	A	A	A	A	A	G	A	G	G	G	A	A	A	A	A	G	G
4	129708773	Khdrbs1	I:Khdrbs1	C/T	Idd9.1					B6=B10	T	T	T	T	T	T	T	T	T	T	T	T	T	T	T	T	C	T	T	T	T	T	T	T	T	T	T	T	T	T	T	T	T	T	T	T	T	T	T
4	129713263	Khdrbs1	I:Khdrbs1	A/C	Idd9.1					B6=B10	A	A	C	A	C	C	C	C	C	A	C	C	C	C	C	C	C	C	C	C	C	C	C	C	C	C	C	A	C	A	A	A	C	C	C	C	C	A	A
4	129713375	Khdrbs1	I:Khdrbs1	A/C	Idd9.1					B6=B10	A	A	C	A	C	C	C	C	C	A	C	C	C	C	C	C	C	C	C	C	C	C	C	C	C	C	C	A	C	A	A	A	C	C	C	C	C	A	A
4	129716664	Khdrbs1	I:Khdrbs1	C/T	Idd9.1					B6=B10	C	C	C	C	T	C	C	C	C	C	C	C	C	T	T	C	C	T	T	T	T	T	T	C	C	C	C	C	C	C	C	C	C	T	T	T	C	C	C
4	129717574	Khdrbs1	I:Khdrbs1	A/C	Idd9.1					B6=B10	C	C	A	C	A	A	A	A	A	C	A	A	A	A	A	A	C	A	A	A	A	A	A	A	A	A	A	C	A	C	C	C	A	A	A	A	A	C	C
4	129720019	Khdrbs1	I:Khdrbs1	C/T	Idd9.1					B6=B10	T	T	C	T	C	C	C	C	C	T	T	C	C	C	C	C	C	C	C	C	C	C	C	C	C	C	C	T	C	T	T	T	C	C	C	C	C	T	T
4	129720504	Khdrbs1	I:Khdrbs1	C/T	Idd9.1					B6=B10	C	C	C	C	T	T	T	T	T	C	C	T	T	T	T	T	C	T	T	T	T	T	T	T	T	T	T	C	T	C	C	C	T	T	T	T	T	C	C
4	129728090	Khdrbs1	I:Khdrbs1	G/T	Idd9.1					B6=B10	G	G	T	G	T	T	T	T	T	G	G	T	T	T	T	T	n	T	T	T	T	T	T	T	T	T	T	G	T	G	G	G	T	T	T	T	T	G	G
4	129730440	Khdrbs1	I:Khdrbs1	A/C	Idd9.1					B6=B10	C	C	C	C	C	C	C	C	C	C	C	C	C	C	C	C	A	C	C	C	C	C	C	C	C	C	C	C	C	C	C	C	C	C	C	C	C	C	C
4	129731515	Khdrbs1	I:Khdrbs1	C/T	Idd9.1					B6=B10	C	C	T	C	T	T	T	T	T	C	C	T	T	T	T	T	C	T	T	T	T	T	T	T	T	T	T	C	T	C	C	C	T	T	T	T	T	C	C
4	129733906	Khdrbs1	I:Khdrbs1	A/G	Idd9.1					B6=B10	G	G	G	G	G	A	A	A	A	G	G	A	A	G	G	A	G	G	G	G	G	G	G	A	A	n	n	G	A	G	G	G	n	G	G	G	A	G	G
4	129734598	Khdrbs1	I:Khdrbs1	C/T	Idd9.1					B6=B10	C	C	T	C	C	C	C	C	C	C	C	C	C	C	C	C	C	C	C	C	C	C	C	C	C	C	C	C	C	C	C	C	C	C	C	C	C	C	C
4	129759808		NG	C/T	Idd9.1					B6=B10	T	T	C	T	C	C	C	C	C	T	C	C	C	C	C	C	T	C	C	C	C	C	C	C	C	C	C	T	C	T	T	T	C	C	C	C	C	T	T
4	129782820		NG	C/T	Idd9.1					B6=B10	C	C	C	C	T	C	C	C	C	C	C	C	C	T	T	C	C	T	n	n	n	T	T	C	C	C	C	C	C	C	C	C	C	T	T	n	C	C	C
4	129783426		NG	A/T	Idd9.1					B6=B10	T	T	A	T	A	A	A	A	A	T	A	A	A	A	A	A	A	A	A	A	A	A	A	A	A	A	A	T	A	T	T	T	A	A	A	A	A	T	T
4	129790757		NG	A/G	Idd9.1					B6=B10	A	A	n	A	A	G	G	G	G	A	G	G	G	A	A	G	G	A	A	A	A	A	A	G	G	G	G	A	G	A	A	A	G	A	A	A	G	A	A
4	129790777		NG	A/G	Idd9.1					B6=B10	G	G	n	G	A	G	G	G	G	G	G	G	G	A	A	G	G	A	A	A	A	A	A	G	G	G	G	G	G	G	G	G	G	A	A	A	G	G	G
4	129791132		NG	A/C	Idd9.1					B6=B10	A	A	C	A	C	A	A	A	A	A	A	A	A	C	C	A	A	C	C	C	C	C	C	A	A	A	A	A	A	A	A	A	A	C	C	C	A	A	A
4	129791288		NG	A/T	Idd9.1					B6=B10	T	T	T	T	T	T	T	T	T	T	A	T	T	T	T	T	T	T	T	T	T	T	T	T	T	T	T	T	T	T	T	T	T	T	T	T	T	T	T
4	129791349		NG	C/T	Idd9.1					B6=B10	T	T	T	T	T	C	C	C	C	T	C	C	C	T	T	C	C	T	T	T	T	T	T	C	C	C	C	T	C	T	T	T	C	T	T	T	C	T	T
4	129791736		NG	A/G	Idd9.1					B6=B10	G	G	G	G	G	G	G	G	G	G	A	G	G	G	G	G	G	G	G	G	G	G	G	G	G	G	G	G	G	G	G	G	G	G	G	G	G	G	G
4	129791891		NG	G/T	Idd9.1					B6=B10	G	G	G	G	G	T	T	T	n	G	G	T	T	G	G	T	G	G	G	G	G	G	G	n	n	n	n	G	n	G	G	G	n	G	G	G	T	G	G
4	129798509		NG	G/T	Idd9.1					B6=B10	G	G	T	G	T	T	T	T	T	G	T	T	T	T	T	T	T	T	T	T	T	T	T	T	T	T	T	G	T	G	G	G	T	T	T	T	T	G	G
4	129798930		NG	A/C	Idd9.1					B6=B10	C	C	C	C	C	C	C	C	C	C	C	C	C	C	C	C	n	C	C	C	C	C	C	C	C	C	C	C	C	C	C	C	C	C	C	C	C	C	C
4	129799594		NG	A/T	Idd9.1					B6=B10	A	A	A	A	A	A	A	A	A	A	A	A	A	A	A	A	T	A	A	A	A	A	A	A	A	A	A	A	A	A	A	A	A	A	A	A	A	A	A
4	129799842		NG	A/G	Idd9.1					B6=B10	A	A	A	A	A	A	A	A	A	A	G	A	A	A	A	A	G	A	A	A	A	A	A	A	A	A	A	A	A	A	A	A	A	A	A	A	A	A	A
4	129799956		NG	C/T	Idd9.1					B6=B10	C	C	C	C	C	T	T	T	T	C	C	T	T	C	C	T	C	C	C	C	C	C	C	T	T	T	T	C	T	C	C	C	T	C	C	C	T	C	C
4	129808034		NG	C/G	Idd9.1					B6=B10	G	G	C	G	C	C	C	C	C	G	C	C	C	C	C	C	C	C	C	C	C	C	C	C	C	C	C	G	C	G	G	G	C	C	C	C	C	G	G
4	129818318	Ptp4a2	I:Ptp4a2	A/G	Idd9.1						G	A	A	G	G	A	A	A	A	A	A	A	A	A	G	A	A	G	G	G	G	G	G	A	A	A	A	A	A	G	G	A	A	G	A	G	A	A	A
4	129818340	Ptp4a2	I:Ptp4a2	G/T	Idd9.1						G	T	G	G	G	G	G	G	G	T	T	G	G	G	G	G	T	G	n	n	n	G	G	n	n	n	n	n	G	n	G	G	G	G	G	n	G	T	T
4	129826181	Ptp4a2	I:Ptp4a2	C/T	Idd9.1						T	T	T	T	T	T	T	T	T	T	C	T	T	T	T	T	T	T	T	T	T	T	T	T	T	T	T	T	T	T	T	T	T	T	T	T	T	T	T
4	129826461	Ptp4a2	I:Ptp4a2	C/T	Idd9.1						C	C	T	C	T	T	T	T	T	C	C	T	T	T	T	T	C	T	T	T	T	T	T	T	T	T	T	C	T	C	C	C	T	T	T	T	T	C	C
4	129826611	Ptp4a2	I:Ptp4a2	G/T	Idd9.1						T	T	G	T	G	G	G	G	G	T	G	G	G	G	G	G	T	G	G	G	G	G	G	G	G	G	G	T	G	T	T	T	G	G	G	G	G	T	T
4	129835144	Ptp4a2	I:Ptp4a2	A/T	Idd9.1						T	T	T	T	T	A	A	A	A	T	T	A	A	T	T	A	T	T	T	T	T	T	T	A	A	A	A	T	A	T	T	T	A	T	T	T	A	T	T
4	129851759		NG	C/T	Idd9.1						T	T	T	T	C	T	T	T	T	T	T	T	T	T	C	T	T	C	C	C	C	C	C	T	T	T	T	T	T	T	T	T	T	C	T	C	T	T	T
4	129852148			A/G	Idd9.1						A	A	G	A	G	G	G	G	G	A	G	G	G	G	G	G	A	G	G	G	G	G	G	G	G	G	G	A	G	A	A	A	G	G	G	G	G	A	A
4	129855394	Gm10571	L:Gm10571	C/T	Idd9.1						C	C	C	C	C	T	T	T	T	C	C	T	T	C	C	T	C	C	C	C	C	C	C	T	T	T	T	C	T	C	C	C	T	C	C	C	T	C	C
4	129864982		NG	A/G	Idd9.1						G	G	A	G	A	A	A	A	A	G	A	A	A	A	A	A	G	A	A	A	A	A	A	A	A	A	A	G	A	G	G	G	A	A	A	A	A	G	G
4	129872477		NG	A/G	Idd9.1						A	A	G	A	G	A	A	A	A	A	A	A	A	G	G	A	A	G	G	G	G	G	G	A	A	A	A	A	A	A	A	A	A	G	G	G	A	A	A
4	129872813		NG	A/G	Idd9.1						A	A	G	A	G	A	A	A	A	A	G	A	A	G	G	A	A	G	G	G	G	G	G	A	A	A	A	A	A	A	A	A	A	G	G	G	A	A	A
4	129872901		NG	G/T	Idd9.1						G	G	T	G	T	G	G	G	G	G	G	G	G	T	T	G	G	T	T	T	T	T	T	G	G	G	G	G	G	G	G	G	G	T	T	T	G	G	G
4	129890008		NG	A/T	Idd9.1						A	A	T	A	T	T	T	T	T	A	n	T	T	T	T	T	A	T	T	T	T	T	T	T	T	T	T	A	T	A	A	A	T	T	T	T	T	A	A
4	129899703	Gm12966	L:Gm12966	A/G	Idd9.1						G	G	A	G	A	A	A	A	A	G	A	A	A	A	A	n	G	A	n	n	n	A	A	n	n	n	n	n	A	n	G	G	A	n	A	n	A	G	G
4	129912883	E330017L17Rik	I:E330017L17Rik	A/T	Idd9.1						T	T	A	T	A	A	A	A	A	T	A	A	A	A	A	A	T	A	A	A	A	A	A	A	A	A	A	T	A	T	T	T	A	A	A	A	A	T	T
4	129912930	E330017L17Rik	I:E330017L17Rik	C/T	Idd9.1						C	C	T	C	T	T	T	T	T	C	T	T	T	T	T	T	T	T	T	T	T	T	T	T	T	T	T	C	T	C	C	C	T	T	T	T	T	C	C
4	129924228		NG	G/T	Idd9.1						G	G	G	G	T	G	G	G	G	G	G	G	G	T	T	G	G	T	T	T	T	T	T	G	G	G	G	G	G	G	G	G	G	T	T	T	G	G	G
4	129924391		NG	A/C	Idd9.1						C	C	A	C	C	A	A	A	A	C	C	A	A	C	C	A	C	C	C	C	C	C	C	A	A	A	A	C	A	C	C	C	A	C	C	C	A	C	C
4	129924468		NG	G/T	Idd9.1						T	T	G	T	T	G	G	G	G	T	T	G	G	T	T	G	T	T	T	T	T	T	T	G	G	G	G	T	G	T	T	T	G	T	T	T	G	T	T
4	129924508		NG	A/G	Idd9.1						G	G	G	G	A	G	G	G	G	G	G	G	G	A	A	G	G	A	A	A	A	A	A	G	G	G	G	G	G	G	G	G	G	A	A	A	G	G	G
4	129924700		NG	A/G	Idd9.1						G	G	G	G	G	G	G	G	G	G	A	G	G	G	G	G	G	G	G	G	G	G	G	G	G	G	G	G	G	G	G	G	G	G	G	G	G	G	G
4	129925230		NG	C/T	Idd9.1						T	T	C	T	T	C	C	C	C	T	C	C	C	T	T	C	T	T	T	T	T	T	T	C	C	C	C	T	C	T	T	T	C	T	T	T	C	T	T
4	129929465		NG	C/G	Idd9.1						G	G	G	G	G	G	G	G	G	G	C	G	G	G	G	G	G	G	G	G	G	G	G	G	G	G	G	G	G	G	G	G	G	G	G	G	G	G	G
4	129930596		NG	A/T	Idd9.1						T	T	A	T	A	A	A	A	A	n	A	A	A	A	A	A	T	A	n	n	n	n	A	n	n	A	A	n	A	T	T	T	A	A	A	n	A	n	n
4	129936135		NG	A/T	Idd9.1						T	T	A	T	A	A	A	A	A	T	A	A	A	A	A	A	T	A	A	A	A	A	A	A	A	A	A	T	A	T	T	T	A	A	A	A	A	T	T
4	129953532	Spocd1	Cn,SS:Spocd1	A/G	Idd9.1						G	G	G	G	G	A	A	A	A	G	G	A	A	G	G	A	G	G	G	G	G	G	G	A	A	A	A	G	A	G	G	G	A	G	G	G	A	G	G
4	129954296	Spocd1	I:Spocd1	A/G	Idd9.1						A	A	G	A	A	A	A	A	A	A	A	A	A	A	A	A	A	A	A	A	A	A	A	A	A	A	A	A	A	A	A	A	A	A	A	A	A	A	A
4	129955957	Spocd1	I:Spocd1	A/G	Idd9.1						A	A	n	A	G	G	G	G	G	A	G	G	G	G	G	G	G	G	G	G	G	G	G	G	G	G	G	A	G	A	A	A	G	G	G	G	G	A	A
4	129963316	1700003M07Rik	I:1700003M07Rik	C/T	Idd9.1				AK005651		T	T	T	T	C	T	T	T	T	T	C	T	T	C	C	T	T	T	C	C	C	C	C	T	T	T	T	T	T	T	T	T	T	C	T	C	T	T	T
4	129964645		NG	A/G	Idd9.1						A	A	A	A	G	A	A	A	A	A	A	A	A	G	G	A	A	A	G	G	G	G	G	A	A	A	A	A	A	A	A	A	A	G	A	G	A	A	A
4	129964720		NG	A/G	Idd9.1						G	G	G	G	A	G	G	G	G	G	n	G	G	A	A	G	G	G	A	A	A	A	A	G	G	G	G	G	G	G	G	G	G	A	G	A	G	G	G
4	129968813		NG	A/G	Idd9.1						G	G	A	G	G	A	A	A	A	G	G	A	A	A	G	A	G	A	G	G	G	G	G	A	A	A	A	G	A	G	G	G	A	G	A	G	A	G	G
4	129970470		NG	A/G	Idd9.1						G	G	A	G	A	A	A	A	A	G	A	A	A	A	A	A	G	A	A	A	n	A	A	A	A	A	A	G	A	n	G	G	A	A	A	A	A	G	G
4	129973160		NG	C/G	Idd9.1						G	G	C	G	C	C	C	C	C	G	C	C	C	C	C	C	G	C	n	n	n	C	C	n	n	n	n	n	C	n	G	G	C	C	C	n	C	G	G
4	129973306		NG	A/G	Idd9.1						A	A	G	A	G	G	G	G	G	A	G	G	G	G	G	G	A	G	G	G	G	G	G	G	G	G	G	A	G	A	A	A	G	G	G	G	G	A	A
4	129976197		NG	A/C	Idd9.1						C	C	A	C	A	A	A	A	A	C	n	A	A	A	A	A	C	A	A	A	A	A	A	A	A	A	A	C	A	C	C	C	A	A	A	A	A	C	C
4	129976305		NG	A/G	Idd9.1						A	A	A	A	G	A	A	A	A	A	A	A	A	A	G	A	A	A	G	G	G	G	G	A	A	A	A	A	A	A	A	A	A	G	A	G	A	A	A
4	129989091			A/G	Idd9.1						G	G	G	G	G	G	G	G	G	G	G	G	G	A	G	G	G	G	G	G	G	G	G	G	G	G	G	G	G	G	G	G	G	G	G	G	G	G	G
4	129990469	Bai2	I:Bai2	C/T	Idd9.1						C	n	T	C	C	T	T	T	T	C	C	T	T	C	C	T	C	T	C	C	C	C	C	T	T	T	T	C	T	C	C	C	T	C	T	C	T	C	C
4	129993718	Bai2	I:Bai2	C/G	Idd9.1						G	G	C	G	G	C	C	C	C	G	G	C	C	G	G	C	G	C	G	G	G	G	G	C	C	C	C	G	C	G	G	G	C	G	C	G	C	G	G
4	130000838	Bai2	I:Bai2	A/G	Idd9.1						A	A	G	A	G	G	G	G	G	A	G	G	G	G	G	G	A	G	G	G	G	G	n	G	G	G	G	n	G	A	A	n	G	G	G	G	G	A	A
4	130001021	Bai2	I:Bai2	A/G	Idd9.1						G	G	A	G	A	A	A	A	A	G	A	A	A	A	A	A	G	A	A	A	A	A	A	A	A	A	A	G	A	G	G	G	A	A	A	A	A	G	G
4	130014604	Bai2	Cs:Bai2	C/T	Idd9.1						C	C	T	C	T	T	T	T	T	C	n	T	T	C	T	T	C	C	T	T	T	T	T	T	T	T	T	C	T	C	C	C	T	T	T	T	T	C	C
4	130015354	Bai2	I:Bai2	C/T	Idd9.1						C	C	C	C	C	C	C	C	C	C	C	C	C	C	C	C	T	C	C	C	C	C	C	C	C	C	C	C	C	C	C	C	C	C	C	C	C	C	C
4	130015992	Bai2	I:Bai2	A/G	Idd9.1						A	A	G	A	G	G	G	G	G	n	G	G	G	G	G	G	A	G	n	n	n	G	G	n	n	n	n	n	G	n	n	A	G	G	G	n	G	n	n
4	130016590	Bai2	I:Bai2	G/T	Idd9.1						G	G	G	G	G	G	G	G	G	G	T	G	G	G	G	G	G	G	G	G	G	G	G	G	G	G	G	G	G	G	G	G	G	G	G	G	G	G	G
4	130021293	Bai2	I:Bai2	A/G	Idd9.1						A	A	G	A	G	G	G	G	G	A	G	G	G	G	G	G	G	G	n	n	n	G	G	n	n	n	n	n	G	n	A	A	G	G	G	n	G	A	A
4	130022041	Bai2	I:Bai2	A/G	Idd9.1						G	G	G	G	G	G	G	G	G	G	G	G	G	G	G	G	G	A	G	G	G	G	G	n	G	G	G	G	G	G	G	G	G	G	G	G	G	G	G
4	130022059	Bai2	I:Bai2	A/C	Idd9.1						A	A	A	A	A	A	A	A	A	A	A	A	A	C	A	A	A	C	A	A	A	A	A	A	A	A	A	A	A	A	A	A	A	A	A	A	A	A	A
4	130022879		NG	G/T	Idd9.1						G	G	G	G	G	G	G	G	G	G	G	G	G	G	G	G	G	T	G	G	G	G	G	G	G	G	G	G	G	G	G	G	G	G	G	G	G	G	G
4	130024824	Gm12963	I:Gm12963	A/G	Idd9.1						G	G	A	G	A	A	A	A	A	G	G	A	A	G	A	A	G	G	A	A	A	A	A	A	A	A	A	G	A	G	G	G	A	A	A	A	A	G	G
4	130025106	Gm12963	I:Gm12963	C/T	Idd9.1						T	T	C	T	C	C	C	C	C	T	C	C	C	C	C	C	C	C	C	C	C	C	C	C	C	C	C	T	C	T	T	T	C	C	C	C	C	T	T
4	130025175	Gm12963	L:Gm12963	C/T	Idd9.1						C	C	C	C	C	C	C	C	C	C	C	C	C	C	C	C	T	C	C	C	C	C	C	C	C	C	C	C	C	C	C	C	C	C	C	C	C	C	C
4	130027885	Gm12963	I:Gm12963	A/G	Idd9.1						G	G	G	G	A	G	G	G	G	G	G	G	G	G	A	G	G	n	A	A	A	A	A	G	G	G	G	G	G	G	G	G	G	A	G	A	G	G	G
4	130029938	Gm12963	I:Gm12963	G/T	Idd9.1						T	T	G	T	G	G	G	G	G	T	T	G	G	T	G	G	T	G	G	G	G	G	G	G	G	G	G	T	G	T	T	T	G	G	G	G	G	T	T
4	130041394	Gm12963	I:Gm12963	A/G	Idd9.1						G	G	A	G	A	A	A	A	A	G	G	A	A	G	A	A	G	A	A	A	A	A	A	A	A	A	A	G	A	G	G	G	A	A	A	A	A	G	G
4	130049293	Col16a1	I:Col16a1	A/G	Idd9.1						G	G	G	G	G	G	G	G	G	G	A	G	G	G	G	G	G	G	G	G	G	G	G	G	G	G	G	G	G	G	G	G	G	G	G	G	G	G	G
4	130054453	Col16a1		A/G	Idd9.1						G	G	G	G	G	G	G	G	G	G	G	G	G	A	G	G	G	G	G	G	G	G	G	G	G	G	G	G	G	G	G	G	G	G	G	G	G	G	G
4	130054810	Col16a1		A/G	Idd9.1						G	G	G	G	G	G	G	G	G	G	G	G	G	A	G	G	G	G	G	G	G	G	G	G	G	G	G	G	G	G	G	G	G	G	G	G	G	G	G
4	130057366	Col16a1	I:Col16a1	A/G	Idd9.1						G	G	A	G	A	A	A	A	A	G	G	A	A	G	A	A	G	A	A	A	A	A	A	A	A	A	A	G	A	G	G	G	A	A	A	A	A	G	G
4	130058731	Col16a1	I:Col16a1	C/T	Idd9.1						C	C	T	C	T	T	T	T	T	C	C	T	T	C	T	T	C	T	T	T	T	T	T	T	T	T	T	C	T	C	C	C	T	T	T	T	T	C	C
4	130061408	Col16a1	I:Col16a1	A/G	Idd9.1						A	A	G	A	G	G	G	G	G	A	G	G	G	G	G	G	A	G	G	G	G	G	G	G	G	G	G	A	G	A	A	A	G	G	G	G	G	A	A
4	130061678	Col16a1	I:Col16a1	C/T	Idd9.1						C	C	T	C	T	T	T	T	T	C	C	T	T	T	T	T	C	T	T	T	T	T	T	T	T	T	T	C	T	C	C	C	T	T	T	T	T	C	C
4	130065305	Col16a1	I:Col16a1	C/T	Idd9.1						C	C	T	C	T	n	T	n	T	C	n	T	T	T	n	n	C	n	n	n	n	T	n	n	n	n	n	n	n	n	C	C	C	T	T	n	T	C	C
4	130076718	Col16a1	I:Col16a1	G/T	Idd9.1						G	G	T	G	T	T	T	T	T	G	n	T	T	T	T	T	G	T	T	T	T	T	T	T	T	T	T	G	T	G	G	G	T	T	T	T	T	G	G
4	130081799	Col16a1	I:Col16a1	A/G	Idd9.1						A	A	G	A	G	G	G	G	G	A	n	G	G	G	G	G	G	G	G	G	G	G	G	G	G	G	G	A	G	A	A	A	G	G	G	G	G	A	A
4	130082283	Col16a1	I:Col16a1	C/T	Idd9.1						C	C	T	C	T	T	T	T	T	C	T	T	T	T	T	T	T	T	T	T	T	T	T	T	T	T	T	C	T	C	C	C	T	T	T	T	T	C	C
4	130092104	Col16a1	I:Col16a1	A/G	Idd9.1						A	A	G	A	G	G	G	G	G	A	G	G	G	G	G	G	G	G	G	G	G	G	G	G	G	G	G	A	G	A	A	A	G	G	G	G	G	A	A
4	130092770	Col16a1		C/T	Idd9.1						C	C	C	C	C	C	C	C	C	C	C	C	C	C	C	C	C	C	C	C	C	C	C	C	C	C	C	C	C	C	C	C	C	C	C	C	C	C	C
4	130095212	Col16a1	I:Col16a1	C/T	Idd9.1						C	C	C	C	T	C	C	C	C	C	C	C	C	T	T	C	C	C	T	T	T	T	T	C	T	C	C	C	C	C	C	C	C	T	C	T	C	C	C
4	130095620	Col16a1	I:Col16a1	A/G	Idd9.1						G	G	G	A	G	G	G	G	G	G	G	G	G	G	G	G	A	G	G	G	G	G	G	G	G	G	G	G	G	G	G	G	G	G	G	G	G	G	G
4	130095850	Col16a1	I:Col16a1	C/T	Idd9.1						C	C	C	C	T	C	C	C	C	C	C	C	C	T	T	C	C	C	T	T	T	T	T	C	T	C	C	C	C	C	C	C	C	T	C	T	C	C	C
4	130095871	Col16a1	I:Col16a1	A/G	Idd9.1						A	A	A	G	G	A	A	A	A	A	A	A	A	G	G	A	G	A	G	G	G	G	G	A	G	A	A	A	A	A	A	A	A	G	A	G	A	A	A
4	130096013	Col16a1	I:Col16a1	C/T	Idd9.1						C	C	C	T	T	C	C	C	C	C	T	C	C	T	T	C	T	C	T	T	T	T	T	C	T	C	C	C	C	C	C	C	C	T	C	T	C	C	C
4	130098515	Col16a1	I:Col16a1	C/T	Idd9.1						T	C	C	T	T	C	C	C	C	n	T	C	C	n	T	C	T	C	n	n	n	n	T	n	n	C	C	n	C	T	T	C	C	T	C	n	C	n	n
4	130098563	Col16a1		A/G	Idd9.1						A	A	A	A	A	A	A	A	A	A	A	A	A	A	A	A	A	A	A	A	A	A	A	A	A	A	A	A	A	A	A	A	A	A	A	A	A	A	A
4	130105863	Pef1	I:Pef1	C/T	Idd9.1						T	C	C	n	T	C	C	C	C	C	n	C	C	C	T	C	n	n	n	n	n	T	T	n	n	n	n	n	C	n	T	C	C	T	C	n	C	C	C
4	130110180	Pef1	I:Pef1	C/T	Idd9.1						T	T	T	C	C	T	T	T	T	T	T	T	T	C	C	T	C	C	C	C	C	C	C	T	C	T	T	T	T	T	T	T	T	C	T	C	T	T	T
4	130110351	Pef1	I:Pef1	C/T	Idd9.1						C	C	C	C	T	C	C	C	C	C	C	C	C	T	T	C	C	T	T	T	T	T	T	C	T	C	C	C	C	C	C	C	C	T	C	T	C	C	C
4	130110860	Pef1	I:Pef1	A/G	Idd9.1						G	G	G	A	A	G	G	G	G	G	G	G	G	A	A	G	A	A	A	A	A	A	A	G	A	G	G	G	G	G	G	G	G	A	G	A	G	G	G
4	130111311	Pef1	I:Pef1	A/G	Idd9.1						G	G	G	G	G	G	G	G	G	G	G	G	G	G	G	G	G	n	G	G	G	G	G	G	G	G	G	G	G	G	G	G	G	G	G	G	G	G	G
4	130112342	Pef1	I:Pef1	A/G	Idd9.1						A	A	A	A	A	A	A	A	A	A	A	A	A	A	A	A	G	A	A	A	A	A	A	A	A	A	A	A	A	A	A	A	A	A	A	A	A	A	A
4	130120889	Pef1	I:Pef1	A/G	Idd9.1						G	G	G	G	G	G	G	G	G	G	G	G	G	G	G	G	A	G	G	G	G	G	G	G	G	G	G	G	G	G	G	G	G	G	G	G	G	G	G
4	130122973	Pef1	I:Pef1	A/G	Idd9.1						A	A	A	G	A	A	A	A	A	A	A	A	A	A	A	A	G	A	A	A	A	A	A	A	A	A	A	A	A	A	A	A	A	A	A	A	A	A	A
4	130125340	Pef1	I:Pef1	C/T	Idd9.1						C	C	C	T	T	C	C	C	C	C	C	C	C	C	T	C	T	C	n	n	n	T	T	n	n	n	n	n	C	n	C	C	C	T	C	n	C	C	C
4	130127734	Pef1	U3:Pef1	C/T	Idd9.1						T	T	T	C	C	T	T	T	T	n	n	T	T	C	C	T	C	C	n	n	n	n	C	n	n	T	T	n	T	T	T	T	T	C	T	n	T	n	n
4	130130161		NG	C/T	Idd9.1						T	T	T	C	C	T	T	T	T	n	n	T	T	T	C	T	n	T	n	n	n	n	C	n	n	T	T	n	T	T	T	T	T	C	T	n	T	n	n
4	130130445	Hcrtr1	U3:Hcrtr1	A/G	Idd9.1						G	G	G	A	G	G	G	G	G	G	G	G	G	G	G	G	A	G	G	G	G	G	G	G	G	G	G	G	G	G	G	G	G	G	G	G	G	G	G
4	130130583	Hcrtr1	U3:Hcrtr1	C/G	Idd9.1						C	C	C	G	G	C	C	C	C	C	G	C	C	G	G	C	G	C	G	G	G	G	G	C	G	C	C	C	C	C	C	C	C	G	C	G	C	C	C
4	130131637	Hcrtr1	I:Hcrtr1	C/T	Idd9.1						C	T	T	n	C	T	T	T	T	T	n	T	T	C	C	T	n	C	n	n	n	n	C	n	n	n	n	n	T	n	n	n	T	C	T	n	T	n	T
4	130136835	Hcrtr1	I:Hcrtr1	C/T	Idd9.1						T	T	T	C	T	T	T	T	T	T	C	T	T	T	T	T	C	n	T	T	T	T	T	T	T	T	T	T	T	T	T	T	T	T	T	T	T	T	T
4	130139753		NG	C/T	Idd9.1						C	T	T	C	C	T	T	T	T	T	C	T	T	T	C	T	C	T	C	C	C	C	C	T	n	T	T	T	T	C	C	T	T	C	T	C	T	T	T
4	130142553		NG	C/T	Idd9.1						T	C	C	T	T	C	C	C	C	C	C	C	C	C	T	C	T	C	T	T	T	T	T	C	C	C	C	C	C	T	T	C	C	T	C	T	C	C	C
4	130142616		NG	A/G	Idd9.1						G	G	G	G	A	G	G	G	G	G	G	G	G	G	A	G	G	G	A	A	A	A	A	G	G	G	G	G	G	G	G	G	G	A	G	A	G	G	G
4	130143100		NG	A/G	Idd9.1						A	G	G	G	A	G	G	G	G	G	G	G	G	G	A	G	G	G	A	A	A	A	A	G	G	G	G	G	G	A	A	G	G	A	G	A	G	G	G
4	130147130		NG		Idd9.1						T	T	T	C	T	T	T	T	T	T	T	T	T	T	T	T	T	T	T	T	T	T	T	T	T	T	T	T	T	T	T	T	T	T	T	T	T	T	T
4	130159683		NG		Idd9.1						C	C	C	T	C	C	C	C	C	C	C	C	C	C	C	C	T	C	C	C	C	C	C	C	C	C	C	C	C	C	C	C	C	C	C	C	C	C	n
4	130159710				Idd9.1						A	A	A	A	A	A	A	A	A	A	A	A	A	A	A	A	A	A	A	A	A	A	A	A	A	A	A	A	A	A	A	A	A	A	A	A	A	A	A
4	130165716	Tinagl1	U3,I:Tinagl1	C/T	Idd9.1						T	T	T	n	T	T	T	T	T	n	T	T	T	T	T	T	T	T	n	n	n	n	T	n	n	n	n	n	n	n	n	n	n	T	T	n	n	n	n
4	130167784	Tinagl1	Cs:Tinagl1	A/G	Idd9.1						C	T	T	C	C	T	T	T	T	T	C	T	T	T	C	T	C	T	C	C	C	C	C	T	T	T	T	T	T	C	C	T	T	C	T	C	T	T	T
4	130170224	Tinagl1	I:Tinagl1	C/T	Idd9.1						G	A	A	G	G	A	A	A	A	A	G	A	A	A	G	A	G	A	G	G	G	G	G	A	A	A	A	A	A	G	G	A	A	G	A	G	A	A	A
4	130171086	Tinagl1	I:Tinagl1	C/T	Idd9.1						C	T	T	C	C	T	T	T	T	T	C	T	T	T	C	T	C	T	C	C	C	C	C	T	T	T	T	T	T	C	C	T	T	C	T	C	T	T	T
4	130173468	Tinagl1	I:Tinagl1	A/T	Idd9.1						T	T	T	n	T	T	T	T	T	n	A	T	T	T	T	T	A	n	n	n	n	n	T	n	n	n	n	n	n	n	n	n	n	T	T	n	n	n	n
4	130173542	Tinagl1	I:Tinagl1	C/T	Idd9.1						T	T	T	n	T	T	T	T	T	n	C	T	T	T	T	T	C	T	n	n	n	n	T	n	n	n	n	n	n	n	n	n	n	T	T	n	n	n	n
4	130175886		NG	C/T	Idd9.1						C	C	C	T	C	C	C	C	C	C	C	C	C	C	C	C	T	C	C	C	C	C	C	C	C	C	C	C	C	C	C	C	C	C	C	C	C	C	C
4	130175931		NG	A/G	Idd9.1						G	A	A	A	G	A	A	A	A	A	A	A	A	G	G	A	A	A	G	G	G	G	G	A	G	A	A	A	A	G	G	A	A	G	A	G	A	A	A
4	130176932		NG	C/T	Idd9.1						T	C	C	C	T	C	C	C	C	C	C	C	C	C	T	C	C	C	T	T	T	T	T	C	C	C	C	C	C	T	T	C	C	T	C	T	C	C	C
4	130180138		NG	G/T	Idd9.1						G	T	T	G	G	T	T	T	T	T	G	T	T	G	G	T	G	G	G	G	G	G	G	T	G	T	T	T	T	G	G	T	T	G	T	G	T	T	T
4	130182058		NG	C/T	Idd9.1						C	T	T	C	C	T	T	T	T	T	C	T	T	C	C	T	C	C	C	C	C	C	C	T	C	T	T	T	T	C	C	T	T	C	T	C	T	T	T
4	130182783		NG	A/T	Idd9.1						A	A	A	A	A	A	A	A	A	A	A	A	A	A	A	A	A	T	A	A	A	A	A	A	A	A	A	A	A	A	A	A	A	A	A	A	A	A	A
4	130189164			A/G	Idd9.1						G	G	G	G	G	n	G	G	G	G	G	G	G	A	G	G	G	G	G	G	G	G	G	G	A	G	G	G	G	G	G	G	G	G	G	G	G	G	G
4	130189305		NG	A/G	Idd9.1						G	G	G	A	G	G	G	G	G	G	A	G	G	G	G	G	A	G	G	G	G	G	G	G	G	G	G	G	G	G	G	G	G	G	G	G	G	G	G
4	130216713			C/T	Idd9.1						C	C	C	C	C	C	C	C	C	C	C	C	C	T	C	C	C	C	C	C	C	C	C	C	T	C	C	C	C	C	C	C	C	C	C	C	C	C	C
4	130218583	Gm853	I:Gm853	C/T	Idd9.1						C	C	C	C	C	C	C	C	C	C	C	C	C	C	C	C	T	C	C	C	C	C	C	C	C	C	C	C	C	C	C	C	C	C	C	C	C	C	C
4	130239414		NG	A/G	Idd9.1						A	A	A	A	A	A	A	A	A	A	A	A	A	A	A	A	G	A	A	A	A	A	A	A	A	A	A	A	A	A	A	A	A	A	A	A	A	A	A
4	130242443		NG	C/T	Idd9.1						C	C	C	C	C	C	C	C	C	C	C	C	C	C	C	C	T	C	C	C	C	C	C	C	C	C	C	C	C	C	C	C	C	C	C	C	C	C	C
4	130243112			C/T	Idd9.1						T	T	T	C	T	T	T	T	T	T	T	T	T	T	T	T	T	T	T	T	T	T	T	T	T	T	T	T	T	T	T	T	T	T	T	T	T	T	T
4	130267869	Serinc2	I:Serinc2	C/G	Idd9.1						G	C	C	G	C	C	C	C	C	C	G	C	C	C	C	C	G	C	C	C	C	C	C	C	C	C	C	C	C	G	G	C	C	C	C	C	C	C	C
4	130268400	Serinc2	I:Serinc2	C/T	Idd9.1						C	C	C	C	T	C	C	C	C	C	C	C	C	C	T	C	C	T	T	T	T	T	T	C	C	C	C	C	C	C	C	C	C	T	C	T	C	C	C
4	130272897	Serinc2	I,U5:Serinc2	C/G	Idd9.1						G	C	C	G	G	C	C	C	C	C	G	C	C	G	G	C	G	G	G	G	G	G	G	C	G	C	C	C	C	G	G	C	C	G	C	G	C	C	C
4	130292522		NG	G/T	Idd9.1						G	G	G	T	G	G	G	G	G	G	G	G	G	G	G	G	T	G	G	G	G	G	G	G	G	G	G	G	G	G	G	G	G	G	G	G	G	G	G
4	130304811		NG	C/T	Idd9.1						T	T	T	C	T	T	T	T	T	T	C	T	T	T	T	T	n	T	T	T	T	T	T	T	T	n	n	n	T	T	T	n	T	T	T	T	T	T	T
4	130307200		NG	A/T	Idd9.1						T	T	T	T	A	T	T	T	T	T	T	T	T	A	A	T	T	A	A	A	A	A	A	T	A	T	T	T	T	T	T	T	T	A	T	A	T	T	T
4	130310689	Fabp3	I:Fabp3	C/G	Idd9.1						C	C	C	G	C	C	C	C	C	C	G	C	C	C	C	C	C	C	C	C	C	C	C	C	C	C	C	C	C	C	C	C	C	C	C	C	C	C	C
4	130311705	Fabp3		A/T	Idd9.1						T	T	T	A	A	T	T	T	T	T	A	T	T	A	A	T	A	A	A	A	A	A	A	T	A	T	T	T	T	T	T	T	T	A	T	A	T	T	T
4	130318290	Zcchc17	I:Zcchc17	A/G	Idd9.1						A	A	A	G	A	A	A	A	A	A	G	A	A	A	A	A	G	A	A	A	A	A	A	A	A	A	A	A	A	A	A	A	A	A	A	A	A	A	A
4	130318978	Zcchc17	I:Zcchc17	A/G	Idd9.1						G	G	G	G	G	G	G	G	G	G	G	G	G	G	G	G	A	G	G	G	G	G	G	G	G	G	G	G	G	G	G	G	G	G	G	G	G	G	G
4	130322672	Zcchc17	I:Zcchc17	A/G	Idd9.1						G	G	G	A	G	G	G	G	G	G	G	G	G	G	G	G	A	G	G	G	G	G	G	G	G	G	G	G	G	G	G	G	G	G	G	G	G	G	G
4	130327190	Zcchc17	SS,I:Zcchc17	C/T	Idd9.1						T	T	T	T	C	T	T	T	T	n	T	T	T	C	C	T	T	C	n	n	n	n	C	n	n	T	T	n	T	T	T	T	T	C	T	n	T	n	n
4	130328103	Zcchc17	I:Zcchc17	A/G	Idd9.1						G	G	G	G	A	G	G	G	G	G	A	G	G	A	A	G	G	A	A	A	A	A	A	G	A	G	G	G	G	G	G	G	G	A	G	A	G	G	G
4	130333094	Zcchc17	I:Zcchc17	C/T	Idd9.1						C	C	C	C	T	C	C	C	C	C	T	C	C	C	T	C	C	T	T	T	T	T	T	C	C	C	C	C	C	C	C	C	C	T	C	T	C	C	C
4	130333126	Zcchc17	I:Zcchc17	A/G	Idd9.1						G	G	G	A	A	G	G	G	G	G	A	G	G	G	A	G	A	A	A	A	A	A	A	G	G	G	G	G	G	G	G	G	G	A	G	A	G	G	G
4	130333230	Zcchc17	I:Zcchc17	C/T	Idd9.1						C	C	C	C	T	C	C	C	C	C	T	C	C	T	T	C	T	T	T	T	T	T	T	C	T	C	C	C	C	C	C	C	C	T	n	T	C	C	C
4	130333414	Zcchc17	I:Zcchc17	C/T	Idd9.1						T	T	T	C	C	T	T	T	T	T	T	T	T	C	C	T	C	C	C	C	C	C	C	T	C	T	T	T	T	T	T	T	T	C	T	C	T	T	T
4	130333457	Zcchc17		C/T	Idd9.1						C	C	C	T	C	C	C	C	C	C	C	C	C	C	C	C	C	C	C	C	C	C	C	C	C	C	C	C	C	C	C	C	C	C	C	C	C	C	C
4	130336930	Zcchc17	I:Zcchc17	A/G	Idd9.1						A	A	A	A	G	A	A	A	A	A	G	A	A	G	G	A	G	G	G	G	G	G	G	A	G	A	A	A	A	A	A	A	A	G	A	G	A	A	A
4	130338416	Zcchc17	I:Zcchc17	C/T	Idd9.1						T	T	T	T	C	T	T	T	T	T	T	T	T	C	C	T	T	C	C	C	C	C	C	T	C	T	T	T	T	T	T	T	T	C	T	C	T	T	T
4	130341706	Zcchc17	I:Zcchc17	A/G	Idd9.1						G	G	G	G	G	G	G	G	G	G	A	G	G	G	G	G	G	G	G	G	G	G	G	G	G	G	G	G	G	G	G	G	G	G	G	G	G	G	G
4	130341909	Zcchc17	I:Zcchc17	A/G	Idd9.1						A	A	A	G	A	A	A	A	A	A	A	A	A	A	A	A	G	A	A	A	A	A	A	A	A	A	A	A	A	A	A	A	A	A	A	A	A	A	A
4	130344417	Zcchc17	I:Zcchc17	C/T	Idd9.1						T	T	T	C	C	T	T	T	T	T	C	T	T	C	C	T	n	C	C	C	C	C	C	T	C	T	T	T	T	T	T	T	T	C	T	C	T	T	T
4	130344520	Zcchc17	I:Zcchc17	A/G	Idd9.1						A	A	A	G	G	A	A	A	A	A	G	A	A	G	G	A	G	G	G	G	G	G	G	A	G	A	A	A	A	A	A	A	A	G	A	G	A	A	A
4	130344610	Zcchc17	I:Zcchc17	G/T	Idd9.1						G	G	G	G	G	G	G	G	G	G	G	G	G	G	G	G	T	G	G	G	G	G	G	G	G	G	G	G	G	G	G	G	G	G	G	G	G	G	G
4	130373633	Snrnp40	I:Snrnp40	A/C	Idd9.1						C	C	C	A	A	C	C	C	C	C	A	C	C	A	A	C	A	A	n	n	n	A	A	n	n	n	n	n	n	n	C	C	C	A	C	n	C	C	C
4	130382126	Snrnp40	I:Snrnp40	A/C	Idd9.1						C	C	C	n	A	C	C	C	C	C	A	C	C	A	A	C	C	A	n	n	n	A	A	n	n	n	n	n	C	n	C	C	C	A	C	n	C	C	C
4	130382199	Snrnp40	I:Snrnp40		Idd9.1						T	T	T	C	C	T	T	T	T	T	C	T	T	C	C	T	C	C	n	n	n	C	C	n	n	n	n	n	T	n	T	T	T	C	T	n	T	T	T
4	130576348		NG	A/G	Idd9.1						A	A	A	A	G	A	A	A	A	A	G	A	A	G	G	A	A	G	n	n	n	G	G	n	n	n	n	n	A	n	A	A	A	G	A	n	A	A	A
4	130629617			A/C	Idd9.1						C	A	A	A	A	A	A	A	A	A	A	A	A	C	A	A	A	A	A	A	A	A	A	A	C	A	A	A	A	C	C	A	A	A	A	A	A	A	A
4	130630663			A/G	Idd9.1						G	G	G	A	G	G	G	G	G	G	G	G	G	G	G	G	G	G	G	G	G	G	G	G	G	G	G	G	G	G	G	G	G	G	G	G	G	G	G
4	130630864			A/G	Idd9.1						A	G	G	G	G	G	G	G	G	G	G	G	G	A	G	G	G	G	G	G	G	G	G	G	A	G	G	G	G	A	A	G	G	G	G	G	G	G	G
4	130636696		NG	A/C	Idd9.1						A	A	A	C	A	A	A	A	A	A	A	A	A	A	A	A	C	A	A	A	A	A	A	A	A	A	A	A	A	A	A	A	A	A	A	A	A	A	A
4	130636961		NG	A/T	Idd9.1						T	T	T	n	T	T	T	T	T	n	T	T	T	T	T	T	A	T	n	n	n	n	T	n	n	n	n	n	n	n	n	n	n	T	T	n	n	n	n
4	130639899		NG	A/G	Idd9.1						G	G	G	G	A	G	G	G	G	G	G	G	G	n	A	G	G	G	A	A	A	A	A	G	G	G	G	G	G	G	G	G	G	A	G	A	G	G	G
4	130639921			C/T	Idd9.1						C	C	C	T	C	C	C	C	C	C	C	C	C	C	C	C	C	C	C	C	C	C	C	C	C	C	C	C	C	C	C	C	C	C	C	C	C	C	C
4	130644812		NG	C/T	Idd9.1						T	T	T	T	T	T	T	T	T	T	T	T	T	T	T	T	C	T	T	T	T	T	T	T	T	T	T	T	T	T	T	T	T	T	T	T	T	T	T
4	130646767		NG	A/G	Idd9.1						G	G	G	G	G	G	G	G	G	G	A	G	G	G	G	G	G	G	G	G	G	G	G	G	G	G	G	G	G	G	G	G	G	G	G	G	G	G	G
4	130649172		NG	G/T	Idd9.1						G	T	T	G	T	T	T	T	T	T	G	T	T	G	T	T	G	T	T	T	T	T	T	T	G	T	T	T	T	G	G	T	T	T	T	T	T	T	T
4	130650101		NG	A/G	Idd9.1						G	G	G	A	G	G	G	G	G	G	A	G	G	G	G	G	A	G	G	G	G	G	G	G	G	G	G	G	G	G	G	G	G	G	G	G	G	G	G
4	130672810	Pum1	I:Pum1	C/T	Idd9.1						T	T	T	T	C	T	T	T	T	T	T	T	T	T	C	T	T	T	C	C	C	C	C	T	T	T	T	T	T	T	T	T	T	C	T	C	T	T	T
4	130675186	Pum1	I:Pum1	C/T	Idd9.1						C	C	C	C	C	C	C	C	C	C	n	C	C	C	C	C	C	C	C	C	C	C	C	C	C	C	C	C	C	C	C	C	C	C	C	C	C	C	C
4	130676240	Pum1	I:Pum1	C/T	Idd9.1						T	T	T	T	T	T	T	T	T	T	C	T	T	C	T	T	T	T	T	T	T	T	T	T	C	T	T	T	T	T	T	T	T	T	T	T	T	T	T
4	130681480	Pum1		C/G	Idd9.1						G	G	G	C	G	G	G	G	G	G	G	G	G	G	G	G	G	G	G	G	G	G	G	G	G	G	G	G	G	G	G	G	G	G	G	G	G	G	G
4	130703178	Pum1		A/C	Idd9.1						A	A	A	A	A	A	A	A	A	A	A	A	A	C	A	A	A	A	A	A	A	A	A	A	C	A	A	A	A	A	A	A	A	A	A	A	A	A	A
4	130705548	Pum1	I:Pum1	C/T	Idd9.1						C	C	C	T	C	C	C	C	C	C	C	C	C	C	C	C	T	C	C	C	C	C	C	C	C	C	C	C	C	C	C	C	C	C	C	C	C	C	C
4	130708987	Pum1	I:Pum1	A/G	Idd9.1						G	A	A	G	A	A	A	A	A	A	G	A	A	G	A	A	G	A	A	A	A	A	A	A	G	A	A	A	A	G	G	A	A	A	A	A	A	A	A
4	130719768	Pum1	I:Pum1	C/T	Idd9.1						C	C	C	C	C	C	C	C	C	C	C	C	C	C	C	C	T	C	C	C	C	C	C	C	C	C	C	C	C	C	C	C	C	C	C	C	C	C	C
4	130721147	Pum1	I:Pum1	A/G	Idd9.1						A	A	A	A	A	A	A	A	A	A	G	A	A	G	A	A	A	A	A	A	A	A	A	A	G	A	A	A	A	A	A	A	A	A	A	A	A	A	A
4	130725649	Pum1	I:Pum1	G/T	Idd9.1						G	T	T	G	G	T	T	T	T	T	G	T	T	G	G	T	G	G	G	G	G	G	G	T	G	T	T	T	T	G	G	T	T	G	T	G	T	T	T
4	130728398	Pum1	I:Pum1	G/T	Idd9.1						T	T	T	T	T	T	T	T	T	T	G	T	T	T	T	T	T	T	T	T	T	T	T	T	T	T	T	T	T	T	T	T	T	T	T	T	T	T	T
4	130747299	Pum1		A/G	Idd9.1						G	G	G	G	G	G	G	G	G	G	G	G	G	A	G	G	G	G	G	G	G	G	G	G	A	G	G	G	G	G	G	G	G	G	G	G	G	G	G
4	130747367	Pum1	I:Pum1	C/T	Idd9.1						C	C	C	T	C	C	C	C	C	C	C	C	C	C	C	C	T	C	C	C	C	C	C	C	C	C	C	C	C	C	C	C	C	C	C	C	C	C	C
4	130748240	Pum1		A/G	Idd9.1						A	A	A	A	A	A	A	A	A	A	A	A	A	G	A	A	A	A	A	A	A	A	A	A	G	A	A	A	A	A	A	A	A	A	A	A	A	A	A
4	130756287	Pum1	I:Pum1	A/T	Idd9.1						A	A	A	A	n	A	A	A	A	A	A	A	A	A	n	A	A	A	T	n	T	n	n	A	A	A	A	A	A	A	A	A	A	T	A	n	A	A	A
4	130761814	Pum1		A/C	Idd9.1						C	C	C	C	C	C	C	C	C	C	C	C	C	C	C	C	C	C	C	C	C	C	C	C	C	C	C	C	C	C	C	C	C	C	C	C	C	C	C
4	130771768	Pum1	I:Pum1	A/C	Idd9.1						C	C	C	A	C	C	C	C	C	C	C	C	C	C	C	C	A	C	C	C	C	C	C	C	C	C	C	C	C	C	C	C	C	C	C	C	C	C	C
4	130784004		NG	A/G	Idd9.1						A	A	A	G	A	A	A	A	A	A	G	A	A	A	A	A	G	A	A	A	A	A	A	A	A	A	A	A	A	A	A	A	A	A	A	A	A	A	A
4	130809599	Sdc3	I:Sdc3	C/T	Idd9.1						C	T	T	C	T	T	T	T	T	T	C	T	T	C	T	T	C	T	T	T	T	T	T	T	C	T	T	T	T	C	C	T	T	T	T	T	T	T	T
4	130809772	Sdc3	I:Sdc3	C/T	Idd9.1						T	T	T	C	T	T	T	T	T	T	C	T	T	C	T	T	T	T	T	T	T	T	T	T	C	T	T	T	T	T	T	T	T	T	T	T	T	T	T
4	130818143	Sdc3		A/G	Idd9.1						G	G	G	n	G	G	G	G	G	G	G	G	G	G	G	G	G	G	G	G	G	G	G	G	G	G	G	G	G	G	G	G	G	G	G	G	G	G	G
4	130818205	Sdc3	I:Sdc3	A/T	Idd9.1						T	A	A	T	A	A	A	A	A	A	A	A	A	A	A	A	T	A	A	A	A	A	A	A	A	A	A	A	A	T	T	A	A	A	A	A	A	A	A
4	130824733			C/T	Idd9.1						T	C	C	T	C	C	C	C	C	C	n	C	C	C	C	C	C	C	C	C	C	C	C	C	C	C	C	C	C	T	T	C	C	C	C	C	C	C	C
4	130825171			C/T	Idd9.1						C	C	C	n	C	C	C	C	C	C	C	C	C	C	C	C	C	C	C	C	C	C	C	C	C	C	C	C	C	C	C	C	C	C	C	C	C	C	C
4	130825534	Sdc3	U3:Sdc3	C/T	Idd9.1						C	T	T	C	C	T	T	T	T	T	C	T	T	C	C	T	C	C	C	C	C	C	C	T	C	T	T	T	T	C	C	T	T	C	T	C	T	T	T
4	130827572		NG	A/G	Idd9.1						G	G	G	G	G	G	G	G	G	G	G	G	G	G	G	G	G	G	G	G	G	G	G	G	G	G	G	G	G	G	G	G	G	G	G	G	G	G	G
4	130832073			C/T	Idd9.1						T	T	T	C	T	T	T	T	T	T	T	T	T	T	T	T	T	T	T	T	T	T	T	T	T	T	T	T	T	T	T	T	T	T	T	T	T	T	T
4	130842983		NG	G/T	Idd9.1						T	T	T	G	T	T	T	T	T	T	G	T	T	T	T	T	G	T	T	T	T	T	T	T	T	T	T	T	T	T	T	T	n	T	T	T	T	T	T
4	130847158			A/G	Idd9.1						G	G	G	n	G	G	G	G	G	G	G	G	G	G	G	G	G	G	G	G	G	G	G	G	G	G	G	G	G	G	G	G	G	G	G	G	G	G	G
4	130849282		NG	C/T	Idd9.1						C	C	C	n	C	C	C	C	C	C	C	C	C	C	C	C	T	C	C	C	C	C	C	C	C	C	C	C	C	C	C	C	C	C	C	C	C	C	C
4	130849909		NG	A/G	Idd9.1						G	G	G	A	G	G	G	G	G	G	G	G	G	G	G	G	A	G	G	G	G	G	G	G	G	G	G	G	G	G	G	G	G	G	G	G	G	G	G
4	130850523			C/T	Idd9.1						C	C	C	n	C	C	C	C	C	C	C	C	C	C	C	C	C	C	C	C	C	C	C	C	C	C	C	C	C	C	C	C	C	C	C	C	C	C	C
4	130850565		NG	A/G	Idd9.1						G	G	G	G	G	G	G	G	G	G	A	G	G	G	G	G	A	G	G	G	G	G	G	G	G	G	G	G	G	G	G	G	G	G	G	G	G	G	G
4	130851709		NG	A/G	Idd9.1						A	A	A	G	A	A	A	A	A	A	G	A	A	A	A	A	G	A	A	A	A	A	A	A	A	A	A	A	A	A	A	n	A	A	A	A	A	A	A
4	130864325		NG	A/G	Idd9.1						G	G	G	G	G	G	G	G	G	G	A	G	G	G	G	G	G	G	G	G	G	G	G	G	G	G	G	G	G	G	G	G	G	G	G	G	G	G	G
4	130865715		NG	A/G	Idd9.1						G	G	G	G	G	G	G	G	G	G	G	G	G	G	G	G	G	G	G	G	G	G	G	G	G	G	G	G	G	G	G	G	G	G	G	G	G	G	G
4	130866620			C/T	Idd9.1						C	C	C	C	C	C	C	C	C	C	C	C	C	C	C	C	C	n	C	C	C	C	C	C	C	C	C	C	C	C	C	C	C	C	C	C	C	C	C
4	130867419		NG	C/T	Idd9.1						T	T	T	C	T	T	T	T	T	T	C	T	T	T	T	T	C	T	T	T	T	T	T	T	T	T	T	T	T	T	T	T	T	T	T	T	T	T	T
4	130873173		NG		Idd9.1						T	T	T	C	T	T	T	T	T	T	C	T	T	T	T	T	C	T	T	T	T	T	T	T	T	T	T	T	T	T	T	T	T	T	T	T	T	T	T
4	130890309		NG	A/G	Idd9.1						A	A	A	G	A	A	A	A	A	A	A	A	A	A	A	A	G	A	A	A	A	A	A	A	A	A	A	A	A	A	A	A	A	A	A	A	A	A	A
4	130900346		NG	C/T	Idd9.1						C	C	C	n	C	C	C	C	C	C	C	C	C	C	C	C	T	C	C	C	C	C	C	C	C	C	C	C	C	C	C	C	C	C	C	C	C	C	C
4	130909291		NG	A/G	Idd9.1						G	G	G	G	G	G	G	G	G	G	G	G	G	A	G	G	G	A	G	G	G	G	G	G	G	G	G	G	G	G	G	G	G	G	A	G	G	G	G
4	130909442		NG	A/G	Idd9.1						A	A	A	G	A	A	A	A	A	A	G	A	A	G	A	A	G	G	A	A	A	A	A	A	A	A	A	A	A	A	A	A	A	A	G	A	A	A	A
4	130909490		NG	C/T	Idd9.1						C	C	C	C	C	C	C	C	C	C	C	C	C	T	C	C	C	T	C	C	C	C	C	C	C	C	C	C	C	C	C	C	C	C	T	C	C	C	C
4	130909817			A/G	Idd9.1						G	G	G	A	G	G	G	G	G	G	G	G	G	G	G	G	G	G	G	G	G	G	G	G	G	G	G	G	G	G	G	G	G	G	G	G	G	G	G
4	130913838	Laptm5	I:Laptm5	A/G	Idd9.1						A	A	A	A	A	A	A	A	A	A	A	A	A	A	A	A	A	A	A	A	A	A	A	A	A	A	A	A	A	A	A	A	A	A	A	A	A	A	A
4	130917046	Laptm5	I:Laptm5	C/T	Idd9.1						C	T	T	C	C	T	T	T	T	T	C	T	T	C	C	T	C	C	C	C	C	C	C	T	T	T	T	H	T	C	C	T	T	C	C	C	T	T	T
4	130917287	Laptm5	I:Laptm5	C/T	Idd9.1						T	T	T	C	T	T	T	T	T	T	C	T	T	C	T	T	C	C	T	T	T	T	T	T	T	T	T	T	T	T	T	T	T	T	C	T	T	T	T
4	130922612	Laptm5	I:Laptm5	C/T	Idd9.1						C	T	T	C	C	T	T	T	T	T	C	T	T	C	C	T	C	C	C	C	C	C	C	T	T	T	T	H	T	C	C	T	T	C	C	C	T	T	T
4	130928735	Laptm5	Cs:Laptm5	A/G	Idd9.1						G	G	G	G	G	G	G	G	G	G	A	G	G	G	G	G	G	G	G	G	G	G	G	G	G	G	G	G	G	G	G	G	G	G	G	G	G	G	G
4	130935943	Laptm5	U3:Laptm5	C/T	Idd9.1						C	T	T	T	C	T	T	T	T	T	n	T	T	C	C	T	T	C	C	C	C	C	C	T	T	T	T	n	T	C	C	T	T	C	C	C	T	T	T
4	130937361		NG	C/G	Idd9.1						C	G	G	C	C	G	G	G	G	G	C	G	G	C	C	G	n	C	n	n	n	C	C	n	n	n	n	n	G	n	C	G	G	C	C	n	G	G	G
4	130938799		NG	C/T	Idd9.1						T	C	C	C	T	C	C	C	C	C	T	C	C	T	T	C	C	T	T	T	T	T	T	C	C	C	C	H	C	T	T	C	C	T	T	T	C	C	C
4	130943956		NG	A/C	Idd9.1						A	C	C	A	A	C	C	C	C	C	A	C	C	A	A	C	A	A	A	A	A	A	A	C	C	C	C	H	C	A	A	C	C	A	A	A	C	C	C
4	130943975		NG	C/T	Idd9.1						T	C	C	n	T	C	C	C	C	C	C	C	C	T	T	C	C	T	n	n	n	T	T	n	n	n	n	n	C	n	T	C	C	T	T	n	C	C	C
4	130953150	Matn1	I:Matn1	C/G	Idd9.1						G	C	C	G	G	C	C	C	C	C	n	C	C	C	G	C	G	C	G	G	G	G	G	C	C	C	C	H	C	G	G	C	C	G	C	G	C	C	C
4	130965382		NG	C/T	Idd9.1						C	C	C	T	C	C	C	C	C	C	T	C	C	C	C	C	T	C	C	C	C	C	C	C	C	C	C	C	C	C	C	C	C	C	C	C	C	C	C
4	130965501		NG	C/T	Idd9.1						T	C	C	T	T	C	C	C	C	C	C	C	C	T	T	C	T	C	T	T	T	T	T	C	C	C	C	H	C	T	T	C	C	T	T	T	C	C	C
4	130966392			A/G	Idd9.1						G	G	G	G	G	G	G	G	G	G	G	G	G	A	G	G	G	G	G	G	G	G	G	G	G	G	G	G	G	G	G	G	G	G	G	G	G	G	G
4	130972159		NG	A/G	Idd9.1						A	G	G	G	A	G	G	G	G	G	G	G	G	G	A	G	G	n	A	A	A	A	A	G	G	G	G	H	G	A	A	G	G	A	G	A	G	G	G
4	130975016	Gm12973	L:Gm12973	C/G	Idd9.1						G	C	C	G	G	C	C	C	C	C	G	C	C	G	G	C	G	C	G	G	G	G	G	C	C	C	C	H	C	G	G	C	C	G	G	G	C	C	C
4	130976474	Gm12973	I:Gm12973	C/T	Idd9.1						C	C	C	T	C	C	C	C	C	C	C	C	C	C	C	C	C	C	C	C	C	C	C	C	C	C	C	C	C	C	C	C	C	C	C	C	C	C	C
4	130976943	Gm12973	I:Gm12973	C/T	Idd9.1						C	C	C	C	C	C	C	C	C	C	T	C	C	C	C	C	C	C	C	C	C	C	C	C	C	C	C	C	C	C	C	C	C	C	C	C	C	C	C
4	130978263	Gm12973	I:Gm12973	C/T	Idd9.1						C	C	C	C	C	C	C	C	C	C	C	C	C	C	C	C	T	C	C	C	C	C	C	C	C	C	C	C	C	C	C	C	C	C	C	C	C	C	C
4	130979086	LOC622681		A/T	Idd9.1						A	A	A	A	A	A	A	A	A	A	A	A	A	A	A	A	A	A	A	A	A	A	A	A	A	A	A	A	A	A	A	A	A	A	A	A	A	A	A
4	130984168	Gm12973	I:Gm12973	C/T	Idd9.1						C	C	C	C	T	C	C	C	C	C	T	C	C	T	T	C	C	T	T	T	T	T	T	C	C	C	C	H	C	C	C	C	C	T	C	T	C	C	C
4	130984644	Gm12973	I:Gm12973	C/G	Idd9.1						C	C	C	G	n	C	C	C	C	C	G	C	C	G	G	C	G	G	G	n	G	G	G	C	C	C	C	H	C	C	C	C	C	G	G	G	C	C	C
4	130985283	Gm12973	I:Gm12973	A/T	Idd9.1						A	A	A	T	T	A	A	A	A	A	A	A	A	T	T	A	T	T	T	T	T	T	T	A	A	A	A	H	A	A	A	A	A	T	A	T	A	A	A
4	130986158	LOC622681		C/T	Idd9.1						C	C	C	n	C	C	C	C	C	C	C	C	C	C	C	C	C	C	C	C	C	C	C	C	C	C	C	C	C	C	C	C	C	C	C	C	C	C	C
4	130986189	LOC622681		C/T	Idd9.1						C	C	C	C	C	C	C	C	C	C	C	C	C	T	C	C	C	C	C	C	C	C	C	C	C	C	C	C	C	C	C	C	C	C	n	C	C	C	C
4	130994958	Gm12973	I:Gm12973	C/G	Idd9.1						G	G	G	C	G	G	G	G	G	G	n	G	G	G	G	G	C	G	G	G	G	G	G	G	G	G	G	G	G	G	G	G	G	G	G	G	G	G	G
4	130994972	Gm12973	I:Gm12973	C/T	Idd9.1						T	T	T	C	T	T	T	T	T	T	C	T	T	T	T	T	C	T	T	T	T	T	T	T	T	T	T	T	T	T	T	T	T	T	T	T	T	T	T
4	130995952	Gm12973	I:Gm12973	C/T	Idd9.1						C	C	C	T	C	C	C	C	C	C	C	C	C	C	C	C	T	C	C	C	C	C	C	C	C	C	C	C	C	C	C	C	C	C	C	C	C	C	C
4	130995982	Gm12973	I:Gm12973	C/T	Idd9.1						T	T	T	C	C	T	T	T	T	T	C	T	T	C	C	T	C	T	C	C	C	C	C	T	T	T	T	T	T	T	T	T	T	C	T	C	T	T	T
4	131017064		NG	C/T	Idd9.1						C	C	C	T	T	C	C	C	C	C	C	C	C	T	T	C	T	T	T	T	T	T	T	C	C	C	C	C	C	C	C	C	C	T	C	T	C	C	C
4	131021959			A/G	Idd9.1						A	A	A	G	A	A	A	A	A	A	A	A	A	A	A	A	A	A	A	A	A	A	A	A	A	A	A	A	A	A	A	A	A	A	A	A	A	A	A
4	131022062		NG	A/G	Idd9.1						G	G	G	A	A	G	G	G	G	G	A	G	G	A	A	G	A	A	A	A	A	A	A	G	G	G	G	G	G	G	G	G	G	A	G	A	G	G	G
4	131022128		NG	G/T	Idd9.1						T	T	T	G	G	T	T	T	T	T	G	T	T	G	G	T	G	G	G	G	G	G	G	T	T	T	T	T	T	T	T	T	T	G	T	G	T	T	T
4	131022168		NG	C/T	Idd9.1						C	C	C	T	C	C	C	C	C	C	T	C	C	C	C	C	T	C	C	C	C	C	C	C	C	C	C	C	C	C	C	C	C	C	C	C	C	C	C
4	131026644		NG	C/T	Idd9.1						C	C	C	T	C	C	C	C	C	C	C	C	C	C	C	C	T	C	C	C	C	C	C	C	C	C	C	C	C	C	C	C	C	C	C	C	C	C	C
4	131040623		NG	C/G	Idd9.1						G	G	G	G	G	G	G	G	G	G	G	G	G	G	G	G	C	G	G	G	G	G	G	G	G	G	G	G	G	G	G	G	G	G	G	G	G	G	G
4	131040688		NG	A/G	Idd9.1						G	G	G	A	G	G	G	G	G	G	A	G	G	G	G	G	A	G	G	G	G	G	G	G	G	G	G	G	G	G	G	G	G	G	G	G	G	G	G
4	131041745		NG	A/G	Idd9.1						A	A	A	G	G	A	A	A	A	A	n	A	A	G	G	A	G	G	G	G	G	G	G	A	A	A	A	A	A	A	A	A	A	G	G	G	A	A	A
4	131045870		NG	C/T	Idd9.1						C	C	C	C	C	C	C	C	C	C	T	C	C	C	C	C	C	C	C	C	C	C	C	C	C	C	C	C	C	C	C	C	C	C	C	C	C	C	C
4	131046494		NG	A/T	Idd9.1						T	T	T	T	A	T	T	T	T	T	T	T	T	A	A	T	T	A	A	A	A	A	A	T	T	T	T	T	T	T	T	T	T	A	A	A	T	T	T
4	131046661		NG	C/G	Idd9.1						G	G	G	G	C	G	G	G	G	G	G	G	G	C	C	G	G	C	C	C	C	C	C	G	G	G	G	G	G	G	G	G	G	C	G	C	G	G	G
4	131055147		NG	C/T	Idd9.1						C	C	C	T	C	C	C	C	C	C	C	C	C	C	C	C	T	C	C	C	C	C	C	C	C	C	C	C	C	C	C	C	C	C	C	C	C	C	C
4	131062723		NG	G/T	Idd9.1						T	T	T	G	G	T	T	T	T	T	n	T	T	G	G	T	G	G	G	G	G	G	G	T	T	T	T	T	T	T	T	T	T	G	G	G	T	T	T
4	131069343			C/T	Idd9.1						C	C	C	T	C	C	C	C	C	C	C	C	C	C	C	C	C	C	C	C	C	C	C	C	C	C	C	C	C	C	C	C	C	C	C	C	C	C	C
4	131080896		NG	G/T	Idd9.1	Idd9.4					G	T	T	G	G	T	T	T	T	n	G	T	T	T	G	T	G	T	n	n	n	n	G	n	n	T	T	n	T	G	G	T	T	G	T	n	T	n	n
4	131097620		NG	C/T	Idd9.1	Idd9.4					C	C	C	C	C	C	C	C	C	C	T	C	C	C	C	C	C	C	C	C	C	C	C	C	C	C	C	C	C	C	C	C	C	C	C	C	C	C	C
4	131098306		NG	C/T	Idd9.1	Idd9.4					T	T	T	C	T	T	T	T	T	T	C	T	T	C	T	T	C	C	T	T	T	T	T	T	T	T	T	H	T	T	T	T	T	T	T	T	T	T	T
4	131101062		NG	A/G	Idd9.1	Idd9.4					G	G	G	A	G	G	G	G	G	G	G	G	G	A	G	G	A	G	G	G	G	G	G	G	G	G	G	G	G	G	G	G	G	G	G	G	G	G	G
4	131107736		NG	C/T	Idd9.1	Idd9.4					T	C	C	C	C	C	C	C	C	C	C	C	C	T	C	C	C	T	C	C	C	C	C	C	C	C	C	H	C	T	T	C	C	C	T	C	C	C	C
4	131113848		NG	A/G	Idd9.1	Idd9.4					G	G	G	G	G	G	G	G	G	G	n	G	G	G	G	G	A	G	G	G	G	G	G	G	G	G	G	G	G	G	G	G	G	G	G	G	G	G	G
4	131114477		NG	A/G	Idd9.1	Idd9.4					G	A	A	G	A	A	A	A	A	A	A	A	A	G	A	A	G	G	A	A	A	A	A	A	A	A	A	A	A	G	G	A	A	A	G	A	A	A	A
4	131115926		NG	A/C	Idd9.1	Idd9.4					C	A	A	C	A	A	A	A	A	A	C	A	A	C	A	A	C	C	A	A	A	A	A	A	A	A	A	A	A	C	C	A	A	A	C	A	A	A	A
4	131116284		NG	G/T	Idd9.1	Idd9.4					G	G	G	G	G	G	G	G	G	G	T	G	G	G	G	G	G	G	G	G	G	G	G	G	G	G	G	G	G	G	G	G	G	G	G	G	G	G	G
4	131118723		NG	A/G	Idd9.1	Idd9.4					G	G	G	A	G	G	G	G	G	G	A	G	G	G	G	G	A	A	G	G	G	G	G	G	G	G	G	G	G	G	G	G	G	G	G	G	G	G	G
4	131120520			A/G	Idd9.1	Idd9.4					A	G	G	G	G	G	G	G	G	G	G	G	G	A	G	G	G	G	G	G	G	G	G	G	G	G	G	G	G	A	A	G	G	G	A	G	G	G	G
4	131144926		NG	A/G	Idd9.1	Idd9.4					A	A	A	G	A	A	A	A	A	A	G	A	A	A	A	A	G	A	A	A	A	A	A	A	A	A	A	A	A	A	A	A	A	A	A	A	A	A	A
4	131147070		NG	G/T	Idd9.1	Idd9.4					T	T	T	T	T	T	T	T	T	T	T	T	T	T	T	T	G	T	T	T	T	T	T	T	T	T	T	T	T	T	T	T	T	T	T	T	T	T	T
4	131149193		NG	C/T	Idd9.1	Idd9.4					C	C	C	T	C	C	C	C	C	C	C	C	C	C	C	C	T	C	C	C	C	C	C	C	C	C	C	C	C	C	C	C	C	C	C	C	C	C	C
4	131149536			A/G	Idd9.1	Idd9.4					G	G	G	A	G	G	G	G	G	G	G	G	G	G	G	G	G	G	G	G	G	G	G	G	G	G	G	G	G	G	G	G	G	G	G	G	G	G	G
4	131150669			C/T	Idd9.1	Idd9.4					C	C	C	T	C	C	C	C	C	C	C	C	C	C	C	C	C	C	C	C	C	C	C	C	C	C	C	C	C	C	C	C	C	C	C	C	C	C	C
4	131153072		NG	A/G	Idd9.1	Idd9.4					G	G	G	G	G	G	G	G	G	G	A	G	G	G	G	G	G	G	G	G	G	G	G	G	G	G	G	G	G	G	G	G	G	G	G	G	G	G	G
4	131154924		NG	A/G	Idd9.1	Idd9.4					G	G	G	A	G	G	G	G	G	G	n	G	G	G	G	G	n	G	G	G	G	G	G	G	G	G	G	G	G	G	G	G	G	G	G	G	G	G	G
4	131157013		NG	C/T	Idd9.1	Idd9.4					C	C	C	C	C	C	C	C	C	C	C	C	C	C	C	C	n	C	C	C	C	C	C	C	C	C	n	C	C	C	C	C	C	C	C	C	C	C	C
4	131157201		NG	A/G	Idd9.1	Idd9.4					G	G	G	A	G	G	G	G	G	G	A	G	G	n	G	G	A	G	G	G	G	G	G	G	G	G	G	G	G	G	G	G	G	G	n	G	G	G	G
4	131165357		NG	A/G	Idd9.1	Idd9.4					A	A	A	G	A	A	A	A	A	A	A	A	A	A	A	A	G	A	A	A	A	A	A	A	A	A	A	A	A	A	A	A	A	A	A	A	A	A	A
4	131165492		NG	C/T	Idd9.1	Idd9.4					T	T	T	C	C	T	T	T	T	T	C	T	T	T	C	T	C	C	C	C	C	C	C	T	T	T	T	T	T	T	T	T	T	C	T	C	T	T	T
4	131165685			C/T	Idd9.1	Idd9.4					C	C	C	C	C	C	n	C	C	C	n	C	C	T	C	C	n	C	C	n	C	C	C	C	C	n	C	H	C	C	C	n	C	C	T	C	C	C	C
4	131167272		NG	A/G	Idd9.1	Idd9.4					G	G	G	G	A	G	G	G	G	G	G	G	G	G	A	G	G	A	A	A	A	A	A	G	G	G	G	G	G	G	G	G	G	A	G	A	G	G	G
4	131167332		NG	A/T	Idd9.1	Idd9.4					A	A	A	T	T	A	A	A	A	A	T	A	A	A	T	A	T	T	T	T	T	T	T	A	A	A	A	A	A	A	A	A	A	T	A	T	A	A	A
4	131167540		NG	C/G	Idd9.1	Idd9.4					C	C	C	G	G	C	C	C	C	C	G	C	C	C	G	C	G	G	G	G	G	G	G	C	C	C	C	C	C	C	C	C	C	G	C	G	C	C	C
4	131168688		NG	A/C	Idd9.1	Idd9.4					C	C	C	A	A	C	C	C	C	C	A	C	C	C	A	C	n	A	n	n	n	A	A	n	n	n	n	n	C	n	C	C	C	A	C	n	C	C	n
4	131169063		NG	A/G	Idd9.1	Idd9.4					A	A	A	G	G	A	A	A	A	A	A	A	A	A	G	A	G	G	G	G	G	G	G	A	A	A	A	A	A	A	A	A	A	G	A	G	A	A	A
4	131188416		NG	A/G	Idd9.1	Idd9.4					A	A	A	G	G	A	A	A	A	A	G	A	A	A	G	A	G	A	G	G	G	G	G	A	A	A	A	H	A	A	A	A	A	G	A	G	A	A	A
4	131189339		NG	A/G	Idd9.1	Idd9.4					G	A	A	G	G	A	A	A	A	A	G	A	A	G	G	A	G	G	n	n	n	n	G	n	n	n	n	n	A	n	G	A	A	G	G	n	A	A	A
4	131189396		NG	G/T	Idd9.1	Idd9.4					T	T	T	G	T	T	T	T	T	T	G	T	T	T	T	T	G	T	T	T	T	T	T	T	T	T	T	T	T	T	T	T	T	T	T	T	T	T	T
4	131201714		NG	C/T	Idd9.1	Idd9.4					C	T	T	C	T	T	T	T	T	T	C	T	T	C	T	T	C	C	T	T	T	T	T	T	T	T	T	H	T	C	C	T	T	T	T	T	T	T	T
4	131204244		NG	C/G	Idd9.1	Idd9.4					G	G	G	C	G	G	G	G	G	G	G	G	G	G	G	G	C	G	G	G	G	G	G	G	G	G	G	G	G	G	G	n	G	G	G	G	G	G	G
4	131204925		NG	A/G	Idd9.1	Idd9.4					A	G	G	A	G	G	G	G	G	G	G	G	G	A	G	G	A	A	G	G	G	G	G	G	G	G	G	H	G	A	A	G	G	G	G	G	G	G	G
4	131204972		NG	A/G	Idd9.1	Idd9.4					A	G	G	G	G	G	G	G	G	G	G	G	G	A	G	G	G	A	G	G	G	G	G	G	G	G	G	H	G	A	A	G	G	G	G	G	G	G	G
4	131204999		NG	A/C	Idd9.1	Idd9.4					A	C	C	A	C	C	C	C	C	C	C	C	C	A	C	C	A	A	C	C	C	C	C	C	C	C	C	H	C	A	A	C	C	C	C	C	C	C	C
4	131205523				Idd9.1	Idd9.4					G	G	G	G	G	G	G	G	G	G	G	G	G	G	G	G	G	G	n	n	n	G	G	n	n	n	n	n	G	n	G	G	G	G	G	n	G	G	G
4	131206099		NG	A/G	Idd9.1	Idd9.4					G	A	A	G	G	A	A	A	A	A	G	A	A	G	G	A	G	G	G	G	G	G	G	A	A	A	A	H	A	G	G	A	A	G	A	G	A	A	A
4	131207611		NG	A/G	Idd9.1	Idd9.4					G	G	G	G	A	G	G	G	G	G	G	G	G	G	A	G	G	G	A	A	A	A	A	G	G	G	G	G	G	G	G	G	G	A	G	A	G	G	G
4	131208223		NG	A/G	Idd9.1	Idd9.4					G	A	A	G	G	A	A	A	A	A	G	A	A	G	G	A	G	G	G	G	G	G	G	A	A	A	A	H	A	G	G	A	A	G	A	G	A	A	A
4	131211039		NG	A/G	Idd9.1	Idd9.4					A	G	G	A	A	G	G	G	G	G	A	G	G	A	A	G	A	A	A	A	A	A	A	G	G	G	G	H	G	A	A	G	G	A	G	A	G	G	G
4	131221302		NG	A/G	Idd9.1	Idd9.4					G	G	G	G	A	G	G	G	G	G	G	G	G	G	A	G	G	G	A	A	A	A	A	G	G	G	G	G	G	G	G	G	G	A	G	A	G	G	G
4	131229240		NG	A/G	Idd9.1	Idd9.4					G	G	G	G	G	G	G	G	G	G	A	G	G	G	G	G	G	G	G	G	G	G	G	G	G	G	G	G	G	G	G	G	G	G	G	G	G	G	G
4	131234458		NG	C/T	Idd9.1	Idd9.4					C	C	C	C	C	C	C	C	C	C	C	C	C	C	C	C	C	T	C	C	C	C	C	C	C	C	C	C	C	C	C	C	C	C	C	C	C	C	C
4	131234475			A/G	Idd9.1	Idd9.4					G	G	G	A	G	G	G	G	G	G	G	G	G	G	G	G	G	G	G	G	G	G	G	G	G	G	G	G	G	G	G	G	G	G	G	G	G	G	G
4	131238590		NG	C/T	Idd9.1	Idd9.4					T	T	T	C	T	T	T	T	T	T	C	T	T	T	T	T	C	C	T	T	T	T	T	T	T	T	T	H	T	T	T	T	T	T	T	T	T	T	T
4	131240928		NG	A/G	Idd9.1	Idd9.4					G	G	G	G	G	G	G	G	G	G	G	G	G	G	G	G	A	G	G	G	G	G	G	G	G	G	G	G	G	G	G	G	G	G	G	G	G	G	G
4	131243008		NG	C/T	Idd9.1	Idd9.4					C	C	C	C	C	C	C	C	C	C	C	C	C	C	C	C	C	C	C	C	C	C	C	C	C	C	C	C	C	C	C	C	C	C	C	C	C	C	C
4	131243079		NG	A/G	Idd9.1	Idd9.4					G	A	A	A	G	A	A	A	A	A	A	A	A	G	G	A	A	G	G	G	G	G	G	A	A	A	A	A	A	G	G	A	A	G	G	G	A	A	A
4	131243147		NG	C/G	Idd9.1	Idd9.4					C	G	G	C	C	G	G	G	G	G	G	G	G	C	C	G	C	C	C	C	C	C	C	G	G	G	G	G	G	C	C	G	G	C	C	C	G	G	G
4	131247196		NG	C/T	Idd9.1	Idd9.4					T	T	T	C	T	T	T	T	T	T	T	T	T	T	T	T	T	T	T	T	T	T	T	T	T	T	T	T	T	T	T	T	T	T	T	T	T	T	T
4	131252318		NG	C/T	Idd9.1	Idd9.4					C	T	T	T	T	T	T	T	T	T	T	T	T	C	T	T	T	C	T	T	T	T	T	T	T	T	T	T	T	C	C	T	T	T	C	T	T	T	T
4	131252927		NG	C/T	Idd9.1	Idd9.4					C	T	T	C	T	T	T	T	T	T	C	T	T	C	T	T	C	C	T	T	T	T	T	T	T	T	T	H	T	C	C	T	T	T	C	T	T	T	T
4	131253152		NG	C/G	Idd9.1	Idd9.4					G	C	C	G	C	C	C	C	C	C	G	C	C	G	C	C	G	G	C	C	C	C	C	C	C	C	C	H	C	G	G	C	C	C	G	C	C	C	C
4	131253516		NG	C/T	Idd9.1	Idd9.4					T	C	C	C	C	C	C	C	C	C	C	C	C	T	C	C	C	T	C	C	C	C	C	C	C	C	C	C	C	T	T	C	C	C	T	C	C	C	C
4	131257014		NG	C/G	Idd9.1	Idd9.4					C	C	C	C	G	C	C	C	C	C	C	C	C	G	G	C	C	C	G	G	G	G	G	C	C	C	C	C	C	C	C	C	C	G	G	G	C	C	C
4	131258552		NG	C/T	Idd9.1	Idd9.4					C	T	T	C	C	T	T	T	T	T	C	T	T	C	C	T	C	T	C	C	C	C	C	T	T	T	T	T	T	C	C	T	T	C	C	C	T	T	T
4	131259301			G/T	Idd9.1	Idd9.4					G	G	G	T	G	G	G	G	G	G	G	G	G	G	G	G	G	G	G	G	G	G	G	G	G	G	G	G	G	G	G	G	G	G	G	G	G	G	G
4	131273235		NG	C/T	Idd9.1	Idd9.4					C	T	T	C	C	T	T	T	T	T	C	T	T	C	C	T	C	T	C	C	C	C	C	T	T	n	T	T	T	C	C	T	T	C	C	C	T	T	T
4	131283498		NG	A/G	Idd9.1	Idd9.4					G	G	G	G	A	G	G	G	G	G	A	G	G	A	A	G	G	G	A	A	A	A	A	G	G	G	G	G	G	G	G	G	G	A	A	A	G	G	G
4	131285127		NG	C/T	Idd9.1	Idd9.4					C	C	C	C	T	C	C	C	C	n	n	C	C	T	T	C	n	C	n	n	n	n	T	n	n	C	C	n	C	C	C	C	C	T	T	n	C	n	n
4	131293852		NG	A/G	Idd9.1	Idd9.4					A	A	A	A	G	A	A	A	A	A	A	A	A	G	G	A	A	A	G	G	G	G	G	A	A	A	A	A	A	A	A	A	A	G	G	G	A	A	A
4	131295008		NG	A/C	Idd9.1	Idd9.4					C	C	C	C	C	C	C	C	C	C	A	C	C	C	C	C	C	C	C	C	C	C	C	C	C	C	C	C	C	C	C	C	C	C	C	C	C	C	C
4	131295612		NG	A/G	Idd9.1	Idd9.4					G	G	G	G	A	G	G	G	G	G	G	G	G	A	A	G	G	G	A	A	A	A	A	G	G	G	G	G	G	G	G	G	G	A	A	A	G	G	G
4	131298811			C/G	Idd9.1	Idd9.4					C	C	C	G	C	C	C	C	C	C	C	C	C	C	C	C	C	C	C	C	C	C	C	C	C	C	C	C	C	C	C	C	C	C	C	C	C	C	C
4	131305696		NG	A/T	Idd9.1	Idd9.4					A	A	A	T	T	A	A	A	A	A	T	A	A	A	T	A	T	A	T	T	T	T	T	A	A	A	A	A	A	A	A	A	A	T	A	T	A	A	A
4	131305959		NG	A/G	Idd9.1	Idd9.4					G	G	G	G	G	G	G	G	G	G	G	G	G	G	G	G	A	G	G	G	G	G	G	G	G	G	G	G	G	G	G	G	G	G	G	G	G	G	G
4	131306452			A/G	Idd9.1	Idd9.4					G	A	A	A	A	A	A	A	A	A	A	A	A	G	A	A	n	A	A	A	A	A	A	A	A	A	A	A	A	G	G	A	A	A	G	A	A	A	A
4	131310672			A/G	Idd9.1	Idd9.4					A	G	G	G	G	G	G	G	G	G	G	G	G	A	G	G	G	G	G	G	G	G	G	G	G	G	G	G	G	A	A	G	G	G	A	G	G	G	G
4	131310762		NG	C/T	Idd9.1	Idd9.4					T	T	T	C	T	T	T	T	T	T	C	T	T	T	T	T	C	T	T	T	T	T	T	T	T	T	T	T	T	T	T	T	T	T	T	T	T	T	T
4	131315205		NG	A/G	Idd9.1	Idd9.4					A	G	G	A	A	G	G	G	G	G	A	G	G	A	A	G	A	G	A	A	A	A	A	G	G	G	G	G	G	A	A	G	G	A	A	A	G	G	G
4	131316883		NG	C/T	Idd9.1	Idd9.4					C	C	C	C	C	n	C	C	C	C	C	C	C	C	C	C	C	C	C	C	C	C	C	C	C	C	C	C	C	C	C	C	C	C	C	C	C	C	C
4	131317057		NG	C/T	Idd9.1	Idd9.4					C	T	T	C	T	T	T	T	T	T	C	T	T	C	T	T	C	T	T	T	T	T	T	T	T	T	T	T	T	C	C	T	T	T	C	T	T	T	T
4	131319197		NG	A/T	Idd9.1	Idd9.4					A	T	T	A	T	T	T	T	T	T	A	T	T	T	T	T	A	T	T	T	T	T	T	T	T	T	T	T	T	A	A	T	T	T	T	T	T	T	T
4	131327911		NG	A/G	Idd9.1	Idd9.4					G	G	G	A	G	G	G	G	G	G	G	G	G	G	G	G	A	G	G	G	G	G	G	G	G	G	G	G	G	G	G	G	G	G	G	G	G	G	G
4	131328789		NG	G/T	Idd9.1	Idd9.4					T	G	G	G	G	G	G	G	G	G	T	G	G	T	G	G	G	G	G	G	G	G	G	G	G	G	G	H	G	T	T	G	G	G	T	G	G	G	G
4	131330536		NG	C/T	Idd9.1	Idd9.4					T	T	T	C	T	T	T	T	T	T	C	T	T	C	T	T	C	T	T	T	T	T	T	T	T	T	T	H	T	T	T	T	T	T	C	T	T	T	T
4	131330662		NG	A/G	Idd9.1	Idd9.4					G	G	G	G	G	G	G	G	G	G	A	G	G	A	G	G	G	G	G	G	G	G	G	G	G	G	G	G	G	G	G	G	G	G	A	G	G	G	G
4	131330769		NG	C/T	Idd9.1	Idd9.4					C	T	T	C	T	T	T	T	T	T	C	T	T	C	T	T	C	T	T	T	T	n	T	T	T	T	T	H	T	C	C	T	T	T	C	T	T	T	T
4	131331155		NG	A/G	Idd9.1	Idd9.4					G	G	G	G	G	G	G	G	G	G	n	n	G	G	G	G	G	G	G	G	G	G	G	G	G	G	G	G	G	G	G	G	G	G	G	G	G	G	G
4	131338081		NG	A/G	Idd9.1	Idd9.4					G	G	G	A	G	G	G	G	G	G	G	G	G	A	G	G	A	G	G	G	G	G	G	G	G	G	G	G	G	G	G	G	G	G	A	G	G	G	G
4	131357765		NG	C/T	Idd9.1	Idd9.4					C	T	T	T	C	T	T	T	T	T	T	T	T	T	C	T	T	T	C	C	C	C	C	T	T	T	T	T	T	C	C	T	T	C	T	C	T	T	T
4	131371600		NG	A/G	Idd9.1	Idd9.4					A	A	A	A	A	A	A	A	A	A	G	A	A	A	A	A	A	A	A	A	A	A	A	A	A	A	A	A	A	A	A	A	A	A	A	A	A	A	A
4	131384203			C/T	Idd9.1	Idd9.4					C	C	C	T	C	C	C	C	C	C	C	C	C	C	C	C	C	C	C	C	C	C	C	C	C	C	C	C	C	C	C	C	n	C	C	C	C	C	C
4	131385200		NG	A/C	Idd9.1	Idd9.4					C	C	C	A	C	C	C	C	C	C	A	C	C	C	C	C	A	C	C	C	C	C	C	C	C	C	C	C	C	C	C	C	C	C	A	C	C	C	C
4	131385701		NG	A/G	Idd9.1	Idd9.4					A	G	G	A	G	G	G	G	G	G	A	G	G	A	G	G	A	A	G	G	G	G	G	G	G	G	G	G	G	A	A	G	G	A	A	G	G	G	G
4	131392799		NG	C/T	Idd9.1	Idd9.4					C	T	T	C	T	T	T	T	T	T	C	T	T	C	T	T	C	C	T	T	T	T	T	T	T	T	T	T	T	C	C	T	T	C	C	T	T	T	T
4	131393476		NG	C/T	Idd9.1	Idd9.4					T	C	C	C	C	C	C	C	C	C	C	C	C	T	C	C	C	T	C	C	C	C	C	C	C	C	C	C	C	T	T	C	C	T	T	C	C	C	C
4	131395629		NG	A/G	Idd9.1	Idd9.4					G	A	A	A	A	A	A	A	A	A	G	A	A	G	A	A	A	G	A	A	A	A	A	A	A	A	A	A	A	G	G	A	A	G	G	A	A	A	A
4	131395742		NG	C/T	Idd9.1	Idd9.4					T	C	C	C	C	C	C	C	C	C	T	C	C	T	C	C	C	T	C	C	C	C	C	C	C	C	C	C	C	T	T	C	C	T	T	C	C	C	C
4	131400797		NG	A/G	Idd9.1	Idd9.4					A	A	A	G	A	A	A	A	A	A	G	A	A	A	A	A	G	A	A	A	A	A	A	A	A	A	A	A	A	A	A	A	A	A	A	A	A	n	A
4	131400836		NG	C/G	Idd9.1	Idd9.4					C	C	C	C	C	C	C	C	C	C	G	C	C	C	C	C	C	C	C	C	C	C	C	C	C	C	C	C	C	C	C	C	C	C	C	C	C	C	C
4	131416589			A/G	Idd9.1	Idd9.4					A	A	A	G	A	A	A	A	A	A	A	A	A	A	A	A	A	A	A	A	A	A	A	A	A	A	A	A	A	A	A	A	A	A	A	A	A	A	A
4	131416815		NG	A/G	Idd9.1	Idd9.4					A	A	A	A	A	A	A	A	A	A	G	A	A	A	A	A	A	G	A	A	A	A	A	A	A	A	A	A	A	A	A	A	A	A	n	A	A	A	A
4	131417161		NG	C/T	Idd9.1	Idd9.4					C	C	C	C	C	C	C	C	C	C	C	C	C	C	C	C	C	T	C	C	C	C	C	C	C	C	C	C	C	C	C	C	C	C	C	C	C	C	C
4	131417319		NG	C/T	Idd9.1	Idd9.4					T	T	T	C	T	T	T	T	T	T	C	T	T	T	T	T	C	C	T	T	T	T	T	T	T	T	T	T	T	T	T	T	T	T	C	T	T	T	T
4	131417375		NG	C/G	Idd9.1	Idd9.4					G	n	G	G	G	G	G	G	G	G	C	G	G	G	G	G	G	C	G	G	G	G	G	G	G	G	G	G	G	G	G	G	G	G	C	G	G	G	G
4	131418906		NG	C/T	Idd9.1	Idd9.4					C	C	C	T	C	C	C	C	C	C	C	C	C	C	C	C	T	C	C	C	C	C	C	C	C	C	C	C	C	C	C	C	C	C	C	C	C	C	C
4	131420150		NG	G/T	Idd9.1	Idd9.4					T	T	T	G	T	T	T	T	T	T	G	T	T	T	T	T	G	G	T	T	T	T	T	T	T	T	T	T	T	T	T	T	T	T	G	T	T	T	T
4	131424128		NG	A/G	Idd9.1	Idd9.4					G	G	G	G	G	G	G	G	G	G	G	G	G	G	G	G	A	G	G	G	G	G	G	G	G	G	G	G	G	G	G	G	G	G	G	G	G	G	G
4	131424212		NG	A/G	Idd9.1	Idd9.4					G	G	G	G	G	G	G	G	G	G	G	G	G	G	G	G	G	A	G	G	G	G	G	G	G	G	G	G	G	G	G	G	G	G	G	G	G	G	G
4	131428021		NG	A/G	Idd9.1	Idd9.4					A	A	A	G	A	A	A	A	A	A	A	A	A	A	A	A	G	A	A	A	A	A	A	A	A	A	A	A	A	A	A	A	A	A	A	A	A	A	A
4	131432163		NG	C/T	Idd9.1	Idd9.4					C	C	C	C	C	C	C	C	C	C	n	C	C	C	C	C	C	n	C	C	C	C	C	C	C	C	C	C	C	C	C	C	C	C	C	C	C	C	C
4	131433965		NG	G/T	Idd9.1	Idd9.4					T	T	T	G	T	T	T	T	T	T	G	T	T	T	T	T	G	G	T	T	T	T	T	T	T	T	T	T	T	T	T	T	T	T	T	T	T	T	T
4	131436893		NG	G/T	Idd9.1	Idd9.4					T	T	T	T	T	T	T	T	T	T	n	T	T	T	T	T	T	G	T	T	T	T	T	T	T	T	T	T	T	T	T	T	T	T	T	T	T	T	T
4	131437341		NG	C/T	Idd9.1	Idd9.4					T	T	T	T	T	T	T	T	T	T	T	T	T	T	T	T	C	C	T	T	T	T	T	T	T	T	T	T	T	T	T	T	T	T	T	T	T	T	T
4	131437364		NG	A/G	Idd9.1	Idd9.4					G	G	G	n	G	G	G	G	G	G	G	G	G	G	G	G	A	G	G	G	G	G	G	G	G	G	G	G	G	G	G	G	G	G	G	G	G	G	G
4	131437651		NG	A/C	Idd9.1	Idd9.4					C	C	C	n	C	C	C	C	C	C	n	C	C	C	C	C	A	C	C	C	C	C	C	C	C	C	C	C	C	C	C	C	C	C	C	C	C	C	C
4	131438703		NG	C/T	Idd9.1	Idd9.4					C	C	C	C	C	C	C	C	C	C	C	C	C	C	C	C	C	n	C	C	C	C	C	C	C	C	C	C	C	C	C	C	C	C	C	C	C	C	C
4	131439577		NG	C/T	Idd9.1	Idd9.4					C	C	C	T	C	C	C	C	C	C	C	C	C	C	C	C	T	T	C	C	C	C	C	C	C	C	C	C	C	C	C	C	C	C	C	C	C	C	C
4	131463503		NG	C/T	Idd9.1	Idd9.4					C	C	C	C	C	C	C	C	C	C	T	C	C	C	C	C	n	n	C	C	C	C	C	C	C	C	C	C	C	C	C	C	C	C	C	C	C	C	C
4	131464349		NG	C/T	Idd9.1	Idd9.4					T	T	T	C	T	T	T	T	T	T	C	T	T	T	T	T	T	T	T	T	T	T	T	T	T	T	T	T	T	T	T	T	T	T	T	T	T	T	T
4	131482405		NG	C/G	Idd9.1	Idd9.4					G	C	C	G	C	C	C	C	C	C	C	C	C	G	C	C	C	G	C	C	C	C	C	C	C	C	C	C	C	G	G	C	C	C	C	C	C	C	C
4	131482635		NG	C/T	Idd9.1	Idd9.4					C	T	T	T	T	T	T	T	T	T	C	T	T	C	T	T	T	C	T	T	T	T	T	T	T	T	T	T	T	C	C	T	T	T	T	T	T	T	T
4	131483078		NG	A/G	Idd9.1	Idd9.4					A	A	A	G	A	A	A	A	A	A	G	A	A	A	A	A	A	A	A	A	A	A	A	A	A	A	A	A	A	A	A	A	A	A	A	A	A	A	A
4	131486403		NG	C/T	Idd9.1	Idd9.4					C	T	T	C	T	T	T	T	T	T	C	T	T	C	T	T	T	C	T	T	T	T	T	T	T	T	T	T	T	C	C	T	T	T	T	T	T	T	T
4	131486515		NG	A/G	Idd9.1	Idd9.4					G	A	A	G	A	A	A	A	A	A	G	A	A	G	A	A	A	G	A	A	A	A	A	A	A	A	A	A	A	G	G	A	A	A	A	A	A	A	A
4	131502378			A/C	Idd9.1	Idd9.4					A	A	A	A	A	A	A	A	A	A	A	A	A	A	A	A	A	A	A	A	A	A	A	A	A	A	A	A	A	A	A	A	A	A	A	A	A	A	A
4	131502580	Gm831	L:Gm831	C/T	Idd9.1	Idd9.4					T	T	T	T	T	T	T	T	T	T	T	T	T	T	T	T	T	T	T	T	T	T	T	T	T	T	T	T	T	T	T	T	T	T	T	T	T	T	T
4	131512524		NG	C/T	Idd9.1	Idd9.4					T	C	C	C	C	C	C	C	C	C	C	C	C	T	C	C	C	T	C	C	C	C	C	C	C	C	C	C	C	T	T	C	C	C	C	C	C	C	C
4	131512584		NG	A/G	Idd9.1	Idd9.4					A	G	G	G	G	G	G	G	G	G	G	G	G	A	G	G	G	A	G	G	G	G	G	G	G	G	G	G	G	A	A	G	G	G	G	G	G	G	G
4	131514323		NG	C/T	Idd9.1	Idd9.4					C	T	T	C	C	T	T	T	T	T	C	T	T	C	C	T	T	C	C	C	C	C	C	T	T	T	T	T	T	C	C	T	T	T	C	C	T	T	T
4	131514536		NG	C/T	Idd9.1	Idd9.4					C	C	C	T	T	C	C	C	C	C	T	C	C	C	T	C	C	C	T	T	T	T	T	C	C	C	C	H	C	C	C	C	C	T	T	T	C	C	C
4	131517336		NG	G/T	Idd9.1	Idd9.4					G	G	G	G	T	G	G	G	G	G	G	G	G	G	T	G	G	G	T	T	T	T	T	G	G	G	G	H	G	G	G	G	G	T	T	T	G	G	G
4	131521368		NG	A/G	Idd9.1	Idd9.4					G	G	G	A	A	G	G	G	G	G	A	G	G	G	A	G	G	G	A	A	A	A	A	G	G	G	G	H	G	G	G	G	G	A	A	A	G	G	G
4	131522805			A/C	Idd9.1	Idd9.4					C	C	C	A	C	C	C	C	C	C	C	C	C	C	C	C	C	C	C	C	C	C	C	C	C	C	C	C	C	C	C	C	C	C	C	C	C	C	C
4	131525339		NG	C/T	Idd9.1	Idd9.4					C	T	T	C	C	T	T	T	T	T	C	T	T	C	C	T	T	C	C	C	C	C	C	T	T	T	T	H	T	C	C	T	T	C	C	C	T	T	T
4	131527620		NG	C/G	Idd9.1	Idd9.4					C	C	C	C	G	C	C	C	C	n	n	C	C	C	G	C	n	C	n	n	n	n	G	n	n	C	C	n	C	C	C	C	C	G	G	n	C	n	n
4	131529008		NG	A/C	Idd9.1	Idd9.4					C	C	C	A	C	C	C	C	C	C	A	C	C	C	C	C	C	C	C	C	C	C	C	C	C	C	C	C	C	C	C	C	C	C	C	C	C	C	C
4	131535411		NG	C/T	Idd9.1	Idd9.4					C	T	T	C	C	T	T	T	T	T	C	T	T	C	C	T	T	C	C	C	C	C	C	T	T	T	T	H	T	C	C	T	T	C	C	C	T	T	T
4	131540710			G/T	Idd9.1	Idd9.4					T	T	T	G	T	T	T	T	T	T	T	T	T	T	T	T	T	T	T	T	T	T	T	T	T	T	T	T	T	T	T	T	T	T	T	T	T	T	T
4	131544546		NG	A/G	Idd9.1	Idd9.4					A	G	G	G	G	G	G	G	G	G	G	G	G	A	G	G	G	A	G	G	G	G	G	G	G	G	G	H	G	A	A	G	G	G	G	G	G	G	G
4	131555891		NG	C/G	Idd9.1	Idd9.4					G	G	G	G	C	G	G	G	G	G	G	G	G	G	C	G	G	G	C	C	C	C	C	G	G	G	G	G	G	G	G	G	G	C	C	C	G	G	G
4	131555975		NG	A/G	Idd9.1	Idd9.4					G	G	G	G	A	G	G	G	G	G	G	G	G	G	A	G	G	G	A	A	A	A	A	G	G	G	G	G	G	G	G	G	G	A	A	A	G	G	G
4	131558485		NG	C/T	Idd9.1	Idd9.4					C	C	C	C	T	C	C	C	C	C	C	C	C	C	T	C	C	C	T	T	T	T	T	C	C	C	C	C	C	C	C	C	C	T	T	T	C	C	C
4	131560354		NG	C/T	Idd9.1	Idd9.4					T	T	T	C	C	T	T	T	T	T	C	T	T	T	C	T	T	C	C	C	C	C	C	T	T	T	T	T	T	T	T	T	T	C	T	C	T	T	T
4	131560886		NG	A/G	Idd9.1	Idd9.4					A	A	A	A	G	A	A	A	A	A	A	A	A	A	G	A	A	G	G	G	G	G	G	A	A	A	A	H	A	A	A	A	A	G	A	G	A	A	A
4	131564067			A/G	Idd9.1	Idd9.4					G	G	G	G	G	G	G	G	G	G	G	G	G	A	G	G	G	G	G	G	G	G	G	G	G	G	G	G	G	G	G	G	G	G	G	G	G	G	G
4	131565752		NG	A/G	Idd9.1	Idd9.4					A	A	A	G	G	A	A	A	A	A	G	A	A	A	G	A	A	G	G	G	G	G	G	A	A	A	A	A	A	A	A	A	A	G	A	G	A	A	A
4	131571904		NG	G/T	Idd9.1	Idd9.4					G	G	G	T	G	G	G	G	G	G	T	G	G	G	G	G	G	G	G	G	G	G	G	G	G	G	G	G	G	G	G	G	G	G	G	G	G	G	G
4	131590291		NG	A/T	Idd9.1	Idd9.4					T	T	T	A	T	T	T	T	T	T	A	T	T	T	T	T	T	T	T	T	T	T	T	T	T	T	T	T	T	T	T	T	T	T	T	T	T	T	T
4	131590491		NG	A/G	Idd9.1	Idd9.4					A	A	A	G	A	A	A	A	A	A	n	A	A	A	A	A	A	A	A	A	A	A	A	A	A	A	A	A	A	A	A	A	A	G	A	A	A	A	A
4	131595153		NG	C/T	Idd9.1	Idd9.4					C	C	C	C	C	C	C	C	C	C	C	C	C	C	C	C	C	C	C	C	C	C	C	C	C	C	C	C	C	C	C	C	C	T	C	C	C	C	C
4	131598175		NG	A/G	Idd9.1	Idd9.4					A	G	G	G	A	G	G	G	G	G	G	G	G	A	A	G	G	A	A	A	A	A	A	G	G	G	G	H	G	A	G	G	G	A	A	A	G	G	G
4	131598206			C/T	Idd9.1	Idd9.4					C	C	C	C	C	C	C	C	C	C	C	C	C	T	C	C	C	C	C	C	C	C	C	C	C	C	C	C	C	C	C	C	C	C	C	C	C	C	C
4	131598359		NG	C/T	Idd9.1	Idd9.4					C	T	T	T	C	T	T	T	T	T	T	T	T	C	C	T	T	C	C	C	C	C	C	T	T	T	T	H	T	C	T	T	T	T	C	C	T	T	T
4	131598457		NG	C/T	Idd9.1	Idd9.4					T	C	C	C	T	C	C	C	C	C	C	C	C	T	T	C	C	T	T	T	T	T	T	C	C	C	C	H	C	T	C	C	C	C	T	T	C	C	C
4	131598608		NG	A/T	Idd9.1	Idd9.4					A	T	T	T	A	T	T	T	T	T	n	T	T	A	A	T	T	A	A	A	A	A	A	T	T	T	T	H	T	A	T	T	T	A	A	A	T	T	T
4	131598773		NG	G/T	Idd9.1	Idd9.4					G	G	G	G	G	G	G	G	G	G	T	G	G	G	G	G	G	G	G	G	G	G	G	G	G	G	G	G	G	G	G	G	G	G	G	G	G	G	G
4	131598846		NG	C/G	Idd9.1	Idd9.4					G	G	G	G	G	G	G	G	G	G	C	G	G	G	G	G	G	G	G	G	G	G	G	G	G	G	G	G	G	G	G	G	G	G	G	G	G	G	G
4	131623219		NG	A/G	Idd9.1	Idd9.4					A	G	G	G	A	G	G	G	G	G	A	G	G	A	A	G	G	A	n	n	n	A	A	G	n	G	G	n	G	A	G	G	G	A	A	A	G	G	G
4	131625369		NG	G/T		Idd9.4					G	T	T	T	G	T	T	T	T	T	G	T	T	G	G	T	T	G	G	G	G	G	G	T	T	T	T	H	T	G	T	T	T	G	G	G	T	T	T
4	131625769		NG	A/G		Idd9.4					A	G	G	G	A	G	G	G	G	G	G	G	G	A	A	G	G	A	A	A	A	A	A	G	G	G	G	H	G	A	G	G	G	A	A	A	G	G	G
4	131642132		NG	A/G		Idd9.4					G	G	G	G	G	G	G	G	G	G	G	G	G	G	G	G	G	A	G	G	G	G	G	G	G	G	G	G	G	G	G	G	G	G	n	G	G	G	G
4	131648429	Gm12962	I:Gm12962	C/T		Idd9.4					C	C	C	C	C	C	C	C	C	C	C	C	C	C	C	C	C	C	C	C	C	C	C	C	C	C	C	C	C	C	C	C	C	T	C	C	C	C	C
4	131655565	LOC100039799		A/T		Idd9.4					T	T	T	T	T	T	T	T	T	T	n	T	T	T	T	T	T	T	T	T	T	T	T	T	T	T	T	T	T	T	T	T	T	A	T	T	T	T	T
4	131659469			G/T		Idd9.4					G	G	G	G	G	G	G	G	G	G	G	G	G	G	G	G	G	G	G	G	G	G	G	G	G	G	G	G	G	G	G	G	G	T	G	G	G	G	G
4	131660424	Gm12962	I:Gm12962	C/T		Idd9.4					T	T	T	T	C	T	T	T	T	T	C	T	T	T	C	T	T	C	C	C	C	C	C	T	T	T	T	T	T	T	T	T	T	C	T	C	T	T	T
4	131666085	Gm12962	I:Gm12962	C/T		Idd9.4					T	T	T	n	T	T	T	T	T	n	C	T	T	T	T	T	T	T	n	n	n	n	T	n	n	n	n	n	n	n	n	n	n	C	T	n	n	n	n
4	131671611	Gm12962	I:Gm12962	C/T		Idd9.4					C	C	C	C	C	C	C	C	C	C	T	C	C	C	C	C	C	C	C	C	C	C	C	C	C	C	C	C	C	C	C	C	C	T	C	C	C	C	C
4	131683839		NG	C/T		Idd9.4					C	C	C	C	C	C	C	C	C	C	C	C	C	C	C	C	C	C	C	C	C	C	C	C	C	C	C	C	C	C	C	C	C	T	C	C	C	C	C
4	131688386			A/C		Idd9.4					C	C	C	C	C	C	C	C	C	C	n	C	C	C	C	C	C	C	C	C	C	C	C	C	C	C	C	C	C	C	C	C	C	C	C	C	C	C	C
4	131688538		NG	A/G		Idd9.4					G	G	G	G	A	G	G	G	G	G	G	G	G	G	A	G	G	G	A	A	A	A	A	G	G	G	G	G	G	G	G	G	G	G	G	A	G	G	G
4	131689446			C/T		Idd9.4					T	T	T	T	T	T	T	T	T	T	T	T	T	T	T	T	T	T	T	T	T	T	T	T	T	T	n	T	T	T	T	T	T	C	T	T	T	T	T
4	131693761		NG	A/G		Idd9.4					G	G	G	G	G	G	G	G	G	G	G	G	G	G	G	G	G	G	G	G	G	G	G	G	G	G	G	G	G	G	G	G	G	G	G	G	G	G	G
4	131707027	Gm16080	I:Gm16080	A/G		Idd9.4					A	A	A	A	A	A	A	A	A	A	G	A	A	A	A	A	A	A	A	A	A	A	A	A	A	A	A	A	A	A	A	A	A	G	A	A	A	A	A
4	131707389	Gm16080	I:Gm16080	A/G		Idd9.4					G	G	G	G	G	G	G	G	G	G	A	G	G	G	G	G	G	G	G	G	G	G	G	G	G	G	G	G	G	G	G	G	G	A	G	G	G	G	G
4	131715366		NG	A/T		Idd9.4					T	T	T	T	T	T	T	T	T	T	A	T	T	T	T	T	T	T	T	T	T	T	T	T	T	T	T	T	T	T	T	T	T	A	T	T	T	T	T
4	131716135		NG	C/T		Idd9.4					T	T	T	T	T	T	T	T	T	T	C	T	T	T	T	T	T	T	T	T	T	T	T	T	T	T	T	T	T	T	T	T	T	C	T	T	T	T	T
4	131716194		NG	A/G		Idd9.4					A	A	A	A	A	A	A	A	A	A	G	A	A	A	A	A	A	A	A	A	A	A	A	A	A	A	A	A	A	A	A	A	A	G	A	A	A	A	A
4	131724939			A/C		Idd9.4					C	C	C	C	C	C	C	C	C	C	C	C	C	C	C	C	C	C	C	C	C	C	C	C	C	C	C	C	C	C	C	C	C	C	C	C	C	C	C
4	131727075		NG	A/C		Idd9.4					C	C	C	C	C	C	C	C	C	C	A	C	C	C	C	C	C	C	C	C	C	C	C	C	C	C	C	C	C	C	C	C	C	C	C	C	C	C	C
4	131732752		NG	A/G		Idd9.4					G	G	G	G	G	G	G	G	G	G	G	G	G	n	G	G	G	G	G	G	G	n	G	G	G	G	G	G	G	G	G	G	G	G	G	G	G	G	G
4	131746932		NG	A/G		Idd9.4					A	A	A	A	A	A	A	A	A	A	G	A	A	A	A	A	A	A	A	A	A	A	A	A	A	A	A	A	A	A	A	A	A	G	A	A	A	A	A
4	131764522		NG	A/C		Idd9.4					A	A	A	A	A	A	A	A	A	A	C	A	A	A	A	A	A	A	A	A	A	A	A	A	A	A	A	A	A	A	A	A	A	A	A	A	A	A	A
4	131771792	Ptpru	I:Ptpru	C/T		Idd9.4					C	C	C	C	T	C	C	C	C	C	T	C	C	C	T	C	C	C	n	n	n	T	T	n	n	C	C	n	C	C	C	C	C	T	C	n	C	C	n
4	131779130	Ptpru	Cs,I:Ptpru	C/T		Idd9.4					C	C	C	C	T	C	C	C	C	C	T	C	C	T	T	C	C	T	T	T	T	T	T	C	C	C	C	H	C	C	C	C	C	T	C	T	C	C	C
4	131789212	Ptpru	I:Ptpru	C/T		Idd9.4					C	C	C	C	C	C	C	C	C	C	C	C	C	C	C	C	C	C	C	C	C	C	C	C	C	C	C	C	C	C	C	C	C	C	C	C	C	C	C
4	131790544	Ptpru		A/G		Idd9.4					G	G	G	G	G	G	G	G	G	G	G	G	G	G	G	G	G	G	G	G	G	G	G	G	G	G	G	G	G	G	G	G	G	A	G	G	G	G	G
4	131796475	Ptpru	I:Ptpru	C/T		Idd9.4					T	T	T	T	T	T	T	T	T	T	C	T	T	T	T	T	T	T	T	T	T	T	T	T	T	T	T	T	T	T	T	T	T	T	T	T	T	T	T
4	131796752	Ptpru	I:Ptpru	C/T		Idd9.4					C	C	C	C	C	C	C	C	C	C	n	C	C	T	C	C	C	T	C	C	C	C	C	C	C	C	C	C	C	C	C	C	C	T	C	C	C	C	C
4	131802810	Ptpru	I:Ptpru	C/T		Idd9.4					T	T	T	T	T	T	T	T	T	T	C	T	T	T	T	T	T	T	T	T	T	T	T	T	T	T	T	T	T	T	T	T	T	C	T	T	T	T	T
4	131808278			A/G		Idd9.4					G	G	G	G	G	G	G	G	G	G	n	G	G	G	G	G	G	G	G	G	G	G	G	G	G	G	G	G	G	G	G	G	G	A	G	G	G	G	G
4	131827510	Ptpru	I:Ptpru	C/T		Idd9.4					T	T	T	T	T	T	T	T	T	T	T	T	T	C	T	T	T	C	T	T	T	T	T	T	T	T	T	T	T	T	T	T	T	C	T	T	T	T	T
4	131827578	Ptpru	I:Ptpru	A/G		Idd9.4					A	A	A	A	A	A	A	A	A	A	G	A	A	G	A	A	A	n	A	A	A	A	A	A	A	A	A	A	A	A	A	A	A	G	A	A	A	A	A
4	131827616	Ptpru	I:Ptpru	A/T		Idd9.4					A	A	A	A	A	A	A	A	A	A	T	A	A	T	A	A	A	T	A	A	A	A	A	A	A	A	A	A	A	A	A	A	A	T	A	A	A	A	A
4	131828500	Ptpru	I:Ptpru	G/T		Idd9.4					G	G	G	G	G	G	G	G	G	G	T	G	G	G	G	G	G	T	G	G	G	G	G	G	G	G	G	G	G	G	G	G	G	T	G	G	G	G	G
4	131829218	Ptpru	I:Ptpru	C/T		Idd9.4					T	T	T	n	T	T	T	T	T	n	C	T	T	T	T	T	T	T	n	n	n	n	T	n	n	n	n	n	n	n	n	n	n	T	T	n	n	n	n
4	131829238	Ptpru	I:Ptpru	A/G		Idd9.4					G	G	G	G	G	G	G	G	G	G	G	G	G	G	G	G	G	A	G	G	G	G	G	G	G	G	G	G	G	G	G	G	G	G	G	G	G	G	G
4	131829390	Ptpru	I:Ptpru	A/G		Idd9.4					A	A	A	A	A	A	A	A	A	A	A	A	A	A	A	A	A	G	A	A	A	A	A	A	A	A	A	A	A	A	A	A	A	G	A	A	A	A	A
4	131829734	Ptpru	I:Ptpru	A/G		Idd9.4					A	A	A	A	A	A	A	A	A	A	n	A	A	A	A	A	A	A	A	A	A	A	A	A	A	A	A	A	A	A	A	A	A	G	A	A	A	A	A
4	131849891			A/T		Idd9.4					A	A	A	A	T	A	A	A	A	A	T	A	A	T	T	A	A	A	T	T	T	T	T	A	A	A	A	H	A	A	A	A	A	T	A	T	A	A	A
4	131849896	Mecr	I:Mecr			Idd9.4					A	A	A	A	T	A	A	A	A	A	T	A	A	T	T	A	A	A	n	n	n	T	T	n	n	n	n	n	A	n	A	A	A	T	A	n	A	A	A
4	131853709	Mecr	SS,I:Mecr	A/T		Idd9.4					A	A	A	A	A	A	A	A	A	A	T	A	A	A	A	A	A	A	A	A	A	A	A	A	A	A	A	A	A	A	A	A	A	A	A	A	A	A	A
4	131854571	Mecr	I:Mecr	C/T		Idd9.4					T	T	T	T	T	T	T	T	T	T	C	T	T	T	T	T	T	T	T	T	T	T	T	T	T	T	T	T	T	T	T	T	T	T	T	T	T	T	T
4	131854700	Mecr		A/T		Idd9.4					A	A	A	A	A	A	A	A	A	A	A	A	A	T	A	A	A	A	A	A	A	A	A	A	A	A	A	A	A	A	A	A	A	A	A	A	A	A	A
4	131856009	Mecr	I:Mecr	C/G		Idd9.4					C	C	C	C	G	C	C	C	C	C	G	C	C	G	G	C	C	G	G	G	G	G	G	C	C	C	C	H	C	C	C	C	C	G	C	G	C	C	C
4	131876502			A/C		Idd9.4					A	A	A	A	A	A	A	A	A	A	A	A	A	A	A	A	A	A	A	A	A	A	A	A	A	A	A	A	A	A	A	A	A	A	A	A	A	A	A
4	131876613			A/G		Idd9.4					G	G	G	G	G	G	G	G	G	G	G	G	G	G	G	G	G	G	G	G	G	G	G	G	G	G	G	G	G	G	G	G	G	G	G	G	G	G	G
4	131884590	Srsf4	I:Srsf4	A/C		Idd9.4					C	C	C	C	A	C	C	C	C	C	C	C	C	C	A	C	C	A	A	A	A	A	A	C	C	C	C	H	C	C	C	C	C	C	C	A	C	C	C
4	131884822	Srsf4	I:Srsf4	C/T		Idd9.4					C	C	C	C	C	C	C	C	C	C	C	C	C	C	C	C	C	T	C	C	C	C	C	C	C	C	C	C	C	C	C	C	C	C	C	C	C	C	C
4	131884926			C/T		Idd9.4					C	C	C	C	C	C	C	C	C	C	C	C	C	C	C	C	C	C	C	C	C	C	C	C	C	C	C	C	C	C	C	C	C	T	n	C	C	C	C
4	131901168	Srsf4	U3:Srsf4	G/T		Idd9.4					T	T	T	T	T	T	T	T	T	T	G	T	T	T	T	T	T	T	T	T	T	T	T	T	T	T	T	T	T	T	T	T	T	G	T	T	T	T	T
4	131905066	Gm12992	I:Gm12992	C/T		Idd9.4					C	C	C	C	C	C	C	C	C	C	T	C	C	C	C	C	C	C	C	C	C	C	C	C	C	C	C	C	C	C	C	C	C	C	C	C	C	C	C
4	131906198	Gm12992	I:Gm12992	A/G		Idd9.4					A	A	A	A	G	A	A	A	A	A	A	A	A	G	G	A	A	G	G	G	G	G	G	A	A	A	A	H	A	A	A	A	A	A	A	G	A	A	A
4	131907315					Idd9.4					T	T	T	n	T	T	T	T	T	T	n	T	T	n	T	n	T	T	T	T	n	T	T	T	T	T	T	T	n	n	n	T	n	G	T	T	T	T	n
4	131907546	Gm12992	I:Gm12992	C/T		Idd9.4					C	C	C	C	T	C	C	C	C	C	C	C	C	C	T	C	C	C	T	T	T	T	T	C	C	C	C	C	C	C	C	C	C	C	C	T	C	C	C
4	131907649			C/T		Idd9.4					C	C	C	C	C	C	C	C	C	C	n	C	C	C	C	C	C	C	n	n	n	C	C	n	n	n	n	n	C	n	C	C	C	T	C	n	C	C	C
4	131910604	Gm12992	I:Gm12992	C/T		Idd9.4					C	C	C	C	C	C	C	C	C	C	T	C	C	C	C	C	C	C	C	C	C	C	C	C	C	C	C	C	C	C	C	C	C	T	C	C	C	C	C
4	131917486	Gm12992	I:Gm12992	A/G		Idd9.4					A	A	A	A	G	A	A	A	A	A	A	A	A	A	G	A	A	A	G	n	G	G	G	A	A	A	A	A	A	A	A	A	A	n	A	G	A	A	A
4	131923500	Epb4.1	U3:Epb4.1	C/T		Idd9.4					C	C	C	C	T	C	C	C	C	C	C	C	C	C	T	C	C	C	T	T	T	T	T	C	C	C	C	C	C	C	C	C	C	C	C	T	C	C	C
4	131925523	Epb4.1	U3:Epb4.1	A/G		Idd9.4					A	A	A	A	G	A	A	A	A	A	G	A	A	G	G	A	A	n	n	n	n	G	G	n	n	n	n	n	A	n	A	A	A	G	A	n	A	A	A
4	131929504	Epb4.1	I:Epb4.1	C/T		Idd9.4					C	C	C	C	C	C	C	C	C	C	C	C	C	C	C	C	C	T	C	C	C	C	C	C	C	C	C	C	C	C	C	C	C	C	C	C	C	C	C
4	131929555	Epb4.1	I:Epb4.1	A/T		Idd9.4					A	A	A	A	A	A	A	A	A	A	T	A	A	T	A	A	A	T	A	A	A	A	A	A	A	A	A	A	A	A	A	A	A	T	A	A	A	A	A
4	131931269	Epb4.1		C/T		Idd9.4					C	C	C	C	C	C	C	C	C	C	C	C	C	C	C	C	C	C	C	C	C	C	C	C	C	C	C	C	C	C	C	C	C	T	C	C	C	C	C
4	131938007	Epb4.1	I:Epb4.1	A/G		Idd9.4					G	G	G	G	A	G	G	G	G	G	G	G	G	G	n	G	G	G	n	n	n	A	A	n	n	n	n	n	G	n	G	G	G	G	G	n	G	G	G
4	131938563	Epb4.1	I:Epb4.1	C/T		Idd9.4					C	C	C	C	T	C	n	C	C	C	C	C	C	C	n	n	C	C	n	n	n	T	T	n	n	n	n	n	C	n	C	C	C	C	C	n	C	C	C
4	131938589	Epb4.1	I:Epb4.1	C/T		Idd9.4					C	C	C	C	n	C	C	C	C	C	T	C	C	C	C	C	C	C	C	C	C	C	C	C	C	C	C	C	C	C	C	C	C	C	C	C	C	C	C
4	131942638	Epb4.1		G/T		Idd9.4					T	T	T	T	T	T	T	T	T	T	T	T	T	T	T	T	T	T	T	T	T	T	T	T	T	T	T	T	T	T	T	T	T	T	T	T	T	T	T
4	131943373	Epb4.1	I:Epb4.1	A/G		Idd9.4					A	A	A	A	G	A	A	A	A	A	A	A	A	A	G	A	A	A	G	G	G	G	G	A	A	A	A	A	A	A	A	A	A	A	A	G	A	A	A
4	131943475	Epb4.1	I:Epb4.1	G/T		Idd9.4					G	G	G	G	T	G	G	G	G	G	G	G	G	T	T	G	G	G	T	T	T	T	T	G	G	G	G	H	G	G	G	G	G	G	G	T	G	G	G
4	131946322	Epb4.1		A/C		Idd9.4					A	A	A	A	A	A	A	A	A	A	A	A	A	A	A	A	A	A	A	A	A	A	A	A	A	A	A	A	A	A	A	A	A	A	A	A	A	A	A
4	131951115	Epb4.1		C/G		Idd9.4					G	G	G	G	G	G	G	G	G	G	G	G	G	G	G	G	G	G	G	G	G	G	G	G	G	G	G	G	G	G	G	G	G	C	G	G	G	G	G
4	131951433	Epb4.1	I:Epb4.1	A/C		Idd9.4					C	C	C	C	n	C	C	C	C	C	A	C	C	C	A	C	C	A	n	n	n	n	A	n	n	n	n	n	C	n	C	C	C	n	C	n	C	C	C
4	131953058	Epb4.1	I:Epb4.1	A/G		Idd9.4					A	A	A	A	A	A	A	A	A	A	n	A	A	G	A	A	n	A	A	A	A	A	A	A	A	A	A	A	A	A	A	A	A	A	A	A	A	A	A
4	131953327	Epb4.1		C/T		Idd9.4					C	C	C	C	C	C	C	C	C	C	C	C	C	C	C	C	C	C	C	C	C	C	C	C	C	C	C	C	C	C	C	C	C	T	C	C	C	C	C
4	131953588	Epb4.1	I:Epb4.1	A/G		Idd9.4					G	G	G	G	G	G	G	G	G	G	A	G	G	A	G	G	G	G	G	G	G	G	G	G	G	G	G	G	G	G	G	G	G	G	G	G	G	G	G
4	131956404	Epb4.1		C/T		Idd9.4					T	T	T	T	T	T	T	T	T	T	T	T	T	C	T	T	T	T	T	T	T	T	T	T	T	T	T	T	T	T	T	T	T	T	T	T	T	T	T
4	131960125	Epb4.1	I:Epb4.1	C/T		Idd9.4					T	T	T	T	C	T	T	T	T	T	T	T	T	C	C	T	T	T	C	C	C	C	C	T	T	T	T	T	T	T	T	T	T	T	T	C	T	T	T
4	131970012	Epb4.1	I:Epb4.1	A/G		Idd9.4					A	A	A	A	G	A	A	A	A	A	G	A	A	G	G	n	n	A	n	n	n	G	G	n	n	n	n	n	A	n	A	A	A	G	A	n	A	A	A
4	131973645	Epb4.1	I:Epb4.1	A/G		Idd9.4					G	G	G	G	n	G	G	G	G	G	G	G	G	G	G	G	G	G	G	n	n	n	n	G	G	G	G	G	G	G	G	G	G	G	G	G	G	G	G
4	131977366	Epb4.1	I:Epb4.1	A/G		Idd9.4					A	A	A	A	A	A	A	A	A	A	G	A	A	A	A	A	A	A	A	A	A	A	A	A	A	A	A	A	A	A	A	A	A	A	A	A	A	A	A
4	131977485	Epb4.1	I:Epb4.1	A/G		Idd9.4					A	A	A	A	G	A	A	A	A	A	A	A	A	A	G	A	A	A	G	G	G	G	G	A	A	A	A	A	A	A	A	A	A	A	A	G	A	A	A
4	131982037	Epb4.1	I:Epb4.1	C/T		Idd9.4					T	T	T	T	T	T	T	T	T	T	C	T	T	T	T	T	n	C	T	T	T	T	T	T	T	T	T	T	T	T	T	T	T	C	T	T	T	T	T
4	131999242	Epb4.1	I:Epb4.1	A/G		Idd9.4					G	A	G	A	G	G	G	G	G	A	G	G	G	G	G	G	G	G	G	G	G	G	G	G	A	G	G	A	G	G	A	A	G	G	G	G	G	A	A
4	131999917	Epb4.1	I:Epb4.1	C/T		Idd9.4					T	T	T	T	C	T	T	T	T	T	C	T	T	T	C	T	T	C	C	C	C	C	C	T	T	T	T	T	T	T	T	T	T	C	T	C	T	T	T
4	132000728	Epb4.1		A/T		Idd9.4					T	T	T	T	T	T	T	T	T	T	T	T	T	T	T	T	T	T	T	T	T	T	T	T	T	T	T	T	T	T	T	T	T	A	T	T	T	T	T
4	132001833	Epb4.1	I:Epb4.1	C/T		Idd9.4					C	C	C	C	C	C	C	C	C	C	T	C	C	C	C	C	C	T	C	C	C	C	C	C	C	C	C	C	C	C	C	C	C	T	C	C	C	C	C
4	132009961	Epb4.1	I:Epb4.1	G/T		Idd9.4					G	G	G	G	G	G	G	G	G	G	T	G	G	G	G	G	G	G	G	G	G	G	G	G	G	G	G	G	G	G	G	G	G	T	G	G	G	G	G
4	132010160	Epb4.1	I:Epb4.1	A/G		Idd9.4					A	A	A	A	A	A	A	A	A	A	G	A	A	G	A	A	A	G	A	A	A	A	A	A	A	A	A	A	A	A	A	A	A	A	A	A	A	A	A
4	132010221	Epb4.1		G/T		Idd9.4					G	G	G	n	G	G	G	G	G	G	n	G	G	n	n	G	G	n	n	n	n	G	G	n	n	n	n	n	G	n	G	G	n	T	G	n	G	G	G
4	132010458	Epb4.1	I:Epb4.1	G/T		Idd9.4					T	T	T	T	T	T	T	T	T	T	G	T	T	G	T	T	T	T	T	T	T	T	T	T	T	T	T	T	T	T	T	T	T	G	T	T	T	T	T
4	132010822	Epb4.1	I:Epb4.1	A/G		Idd9.4					G	G	G	G	G	G	G	G	G	G	G	G	G	A	G	G	G	G	G	G	G	G	G	G	G	G	G	G	G	G	G	G	G	A	G	G	G	G	G
4	132010875	Epb4.1	I:Epb4.1	C/T		Idd9.4					C	n	C	C	C	C	C	C	C	C	T	C	C	C	C	C	C	T	C	C	C	C	C	C	C	C	C	C	C	C	C	C	C	n	C	C	C	C	C
4	132020841	Epb4.1	I:Epb4.1	A/G		Idd9.4					A	A	A	A	A	A	A	A	A	A	G	A	A	G	A	A	A	G	A	A	A	A	A	A	A	A	A	A	A	A	A	A	A	G	A	A	A	A	A
4	132021993	Epb4.1		A/C		Idd9.4					C	C	C	C	C	C	C	C	C	C	C	C	C	C	C	C	C	C	C	C	C	C	C	C	C	C	C	C	C	C	C	C	C	A	C	C	C	C	C
4	132022134	Epb4.1	I:Epb4.1	A/G		Idd9.4					A	A	A	A	A	A	A	A	A	A	G	A	A	G	A	A	A	G	A	A	A	A	A	A	A	A	A	A	A	A	A	A	A	G	A	A	A	A	A
4	132024557	Epb4.1		A/G		Idd9.4					G	G	G	G	G	G	G	G	G	G	G	G	G	A	G	G	G	G	G	G	G	G	G	G	G	G	G	G	G	G	G	G	G	G	G	G	G	G	G
4	132028510	Epb4.1	I:Epb4.1	C/T		Idd9.4					C	C	C	C	C	C	C	C	C	C	n	C	C	C	C	C	C	C	C	C	C	C	C	C	C	C	C	C	C	C	C	C	C	C	C	C	C	C	C
4	132030481	Epb4.1	I:Epb4.1	C/T		Idd9.4					T	T	T	T	C	T	T	T	T	T	T	T	T	T	C	T	T	C	C	C	C	C	C	T	T	T	T	T	T	T	T	T	T	T	T	C	T	T	T
4	132037088	Epb4.1	I:Epb4.1	A/C		Idd9.4					A	A	A	A	C	A	A	A	A	A	C	A	A	C	C	A	A	A	C	C	C	C	C	A	A	A	A	A	A	A	A	A	A	A	A	C	A	A	A
4	132038973	Epb4.1	I:Epb4.1	A/G		Idd9.4					G	G	G	G	G	G	G	G	G	G	G	G	G	G	G	G	G	A	G	G	G	G	G	G	G	G	G	G	G	G	G	G	G	G	G	G	G	G	G
4	132039199	Epb4.1	I:Epb4.1	A/C		Idd9.4					A	A	A	A	A	A	A	A	A	A	C	A	A	C	A	A	A	A	A	A	A	A	A	A	A	A	A	A	A	A	A	A	A	C	A	A	A	A	A
4	132043033	Epb4.1	I:Epb4.1	A/T		Idd9.4					A	A	A	A	T	A	A	A	A	A	A	A	A	T	T	A	A	A	T	T	T	T	T	A	A	A	A	A	A	A	A	A	A	A	A	T	A	A	A
4	132050740	Epb4.1	I:Epb4.1	A/T		Idd9.4					A	A	A	A	A	A	A	A	A	A	T	A	A	A	A	A	A	A	A	A	A	A	A	A	A	A	A	A	A	A	A	A	A	T	A	A	A	A	A
4	132051502	Epb4.1	I:Epb4.1	A/C		Idd9.4					A	A	A	A	A	A	A	A	A	A	A	A	A	A	A	A	A	C	A	A	A	A	A	A	A	A	A	A	A	A	A	A	A	A	A	A	A	A	A
4	132057912	Epb4.1		G/T		Idd9.4					T	T	T	T	T	T	T	T	T	T	n	T	T	G	T	T	T	T	T	T	T	T	T	T	T	T	T	T	T	T	T	T	T	T	T	T	T	T	T
4	132066540	Epb4.1	I:Epb4.1	A/G		Idd9.4					A	A	A	A	G	A	A	A	A	A	G	A	A	G	G	A	A	A	G	G	G	G	G	A	A	A	A	A	A	A	A	A	A	G	G	G	A	A	A
4	132067268	Epb4.1	I:Epb4.1	C/T		Idd9.4					C	C	C	C	T	C	C	C	C	C	C	C	C	C	T	C	C	C	T	T	T	T	T	C	C	C	C	C	C	C	C	C	C	C	C	T	C	C	C
4	132067779	Epb4.1	I:Epb4.1	C/G		Idd9.4					C	C	C	C	G	C	C	C	C	C	C	C	C	G	G	C	C	C	G	G	G	G	G	C	C	C	C	C	C	C	C	C	C	C	n	G	C	C	C
4	132067792	Epb4.1	I:Epb4.1	A/G		Idd9.4					G	G	G	G	A	G	G	G	G	G	G	G	G	G	A	G	G	G	A	A	A	A	A	G	G	G	G	G	G	G	G	G	G	G	G	A	G	G	G
4	132067848	Epb4.1	I:Epb4.1	C/G		Idd9.4					C	C	C	C	G	C	C	C	C	C	G	C	C	G	G	C	C	C	G	G	G	G	G	C	C	C	C	C	C	C	C	C	C	G	G	G	C	C	C
4	132067916	Epb4.1	I:Epb4.1	A/T		Idd9.4					A	A	A	A	T	A	A	A	A	A	T	A	A	T	T	A	A	A	T	T	T	T	T	A	A	A	A	A	A	A	A	A	A	T	T	T	A	A	A
4	132068239	Epb4.1	I:Epb4.1	A/G		Idd9.4					G	G	G	G	A	G	G	G	G	G	A	G	G	A	A	G	G	G	A	A	A	A	A	G	G	G	G	G	G	G	G	G	G	G	A	A	G	G	G
4	132069532	Epb4.1	I:Epb4.1	C/G		Idd9.4					G	G	G	G	C	G	G	G	G	G	n	G	G	G	C	G	G	G	C	C	C	C	C	G	G	G	G	G	G	G	G	G	G	C	G	C	G	G	G
4	132069577	Epb4.1	I:Epb4.1	C/T		Idd9.4					T	T	T	T	T	T	T	T	T	T	C	T	T	C	T	T	T	T	T	T	T	T	T	T	T	T	T	T	T	T	T	T	T	T	C	T	T	T	T
4	132084278		NG	C/T		Idd9.4					C	C	C	C	C	C	C	C	C	C	T	C	C	C	C	C	C	C	C	C	C	C	C	C	C	C	C	C	C	C	C	C	C	C	C	C	C	C	C
4	132089631		NG	C/T		Idd9.4					T	T	T	T	T	T	T	T	T	T	n	T	T	T	T	T	T	T	T	T	T	T	T	T	T	T	T	T	T	T	T	T	T	C	T	T	T	T	T
4	132093091		NG	A/G		Idd9.4					G	G	G	G	A	G	G	G	G	G	n	G	G	G	A	G	G	G	A	A	n	A	A	G	G	G	G	G	G	n	G	G	G	G	G	A	G	G	G
4	132093275			A/T		Idd9.4					T	T	T	T	T	T	T	T	T	T	n	T	T	A	T	T	T	T	T	T	T	T	T	T	T	T	T	T	T	T	T	T	T	T	A	T	T	T	T
4	132105558		NG	C/T		Idd9.4					T	T	T	T	C	T	T	T	T	T	C	T	T	C	C	T	T	T	C	C	C	C	C	T	T	T	T	T	T	T	T	T	T	C	C	C	T	T	T
4	132108343		NG	C/G		Idd9.4					C	C	C	C	C	C	C	C	C	C	G	C	C	C	C	C	C	C	C	C	C	C	C	C	C	C	C	C	C	C	C	C	C	G	C	C	C	C	C
4	132115246	Oprd1	I:Oprd1	A/G		Idd9.4					G	G	G	G	A	G	G	G	G	G	G	G	G	A	A	G	G	G	A	A	A	A	A	G	n	G	G	G	G	G	G	G	G	G	A	A	G	G	G
4	132118064	Oprd1	I:Oprd1	A/G		Idd9.4					A	A	A	A	G	A	A	A	A	A	G	A	A	A	G	A	A	A	G	G	G	G	G	A	A	A	A	A	A	A	A	A	A	G	A	G	A	A	A
4	132123538	Oprd1	I:Oprd1	A/G		Idd9.4					A	A	A	A	G	A	A	A	A	A	A	A	A	A	G	A	A	A	n	n	n	G	G	n	n	n	n	n	A	n	A	A	n	n	A	n	A	A	A
4	132126268	Oprd1	I:Oprd1	A/G		Idd9.4					A	A	A	A	A	A	A	A	A	A	G	A	A	G	A	A	A	A	A	A	A	A	A	A	A	A	A	A	A	A	A	A	A	G	G	A	A	A	A
4	132127469	Oprd1	I:Oprd1	A/T		Idd9.4					A	A	A	A	A	A	A	A	A	A	n	A	A	A	A	A	A	A	A	A	A	A	A	A	A	A	A	A	A	A	A	A	A	A	A	A	A	A	A
4	132129205	Oprd1	I:Oprd1	A/G		Idd9.4					A	A	A	A	G	A	A	A	A	A	A	A	A	A	G	A	A	A	G	G	G	G	G	A	A	A	A	A	A	A	A	A	A	A	A	G	A	A	A
4	132129272	Oprd1		A/G		Idd9.4					G	G	G	G	G	G	G	G	G	G	G	G	G	G	G	G	G	G	G	G	G	G	G	G	G	G	G	G	G	G	G	G	G	G	G	G	G	G	G
4	132131777	Oprd1	I:Oprd1	C/G		Idd9.4					G	G	G	G	G	G	G	G	G	G	G	G	G	C	G	G	G	G	G	G	G	G	G	G	G	G	G	G	G	G	G	n	G	C	G	G	G	G	G
4	132132391	Oprd1	I:Oprd1	A/G		Idd9.4					A	A	A	A	G	A	A	A	A	A	G	A	A	A	G	A	A	A	G	G	G	G	G	A	A	A	A	A	A	A	A	A	A	G	A	G	A	A	A
4	132132845	Oprd1	I:Oprd1	A/C		Idd9.4					A	A	A	A	C	A	A	A	A	A	n	A	A	C	C	A	A	A	C	C	C	C	C	A	A	A	A	A	A	A	A	A	A	A	A	C	A	A	A
4	132133135	Oprd1		A/C		Idd9.4					A	A	A	A	A	A	A	A	A	A	A	A	A	A	A	A	A	A	A	A	A	A	A	A	A	A	A	A	A	A	A	A	A	A	A	A	A	A	A
4	132137133	Oprd1	I:Oprd1	A/G		Idd9.4					G	A	A	A	G	A	A	A	A	A	G	A	A	G	G	A	A	A	G	G	G	G	G	A	A	A	A	A	A	G	A	A	A	G	G	G	A	A	A
4	132137532	Oprd1	I:Oprd1	A/G		Idd9.4					A	A	A	A	G	A	A	A	A	A	G	A	A	G	G	A	A	A	G	G	G	G	G	A	A	A	A	A	A	A	A	A	A	G	A	G	A	A	A
4	132166285		NG	C/T		Idd9.4					C	T	T	T	C	T	T	T	T	T	C	T	T	C	C	T	T	C	C	C	C	C	C	T	T	T	T	T	T	C	T	T	T	C	C	C	T	T	T
4	132166751			C/T		Idd9.4					C	C	C	C	C	C	C	C	C	C	C	C	C	C	C	C	C	C	C	C	C	C	C	C	C	C	C	C	C	C	C	C	C	T	C	C	C	C	C
4	132176479					Idd9.4					G	G	G	G	G	G	G	G	G	G	G	G	G	G	G	G	G	G	G	G	G	G	G	G	G	G	G	G	G	G	G	G	G	A	G	G	G	G	G
4	132176493		NG			Idd9.4					T	T	T	T	T	T	T	T	T	T	C	T	T	T	T	T	T	T	T	T	T	T	T	T	T	T	T	T	T	T	T	T	T	n	T	T	T	T	T
4	132180308			A/G		Idd9.4					A	A	A	A	A	A	A	A	A	A	A	A	A	G	A	A	A	A	A	A	A	A	A	A	A	A	A	A	A	A	A	A	A	A	A	A	A	A	A
4	132180434		NG	A/G		Idd9.4					A	A	A	A	A	A	A	A	A	A	G	A	A	A	A	A	A	A	A	A	A	A	A	A	A	A	A	A	A	A	A	A	A	G	A	A	A	A	A
4	132181255		NG	C/T		Idd9.4					C	T	T	T	C	T	T	T	T	T	C	T	T	C	C	n	T	T	C	C	n	C	C	T	T	T	T	T	T	n	T	T	n	C	C	C	T	T	T
4	132181333			G/T		Idd9.4					G	G	G	G	G	G	G	G	G	G	G	G	G	G	G	G	G	G	G	G	G	G	G	G	G	G	G	G	G	G	G	G	G	T	G	G	G	G	G
4	132182959			A/T		Idd9.4					T	T	T	T	T	T	T	T	T	T	T	T	T	A	T	T	T	T	T	T	T	T	T	T	T	T	T	T	T	T	T	T	T	T	T	T	T	T	T
4	132183213		NG	C/T		Idd9.4					C	C	C	C	C	C	C	C	C	C	T	C	C	C	C	C	C	C	C	C	C	C	C	C	C	C	C	C	C	C	C	C	C	C	C	C	C	C	C
4	132183950		NG	A/G		Idd9.4					A	A	A	A	G	A	A	A	A	A	G	A	A	G	G	A	A	A	G	G	G	G	G	A	A	A	A	A	A	A	A	A	A	G	A	G	A	A	A
4	132184557		NG	A/C		Idd9.4					C	C	C	C	C	C	C	C	C	C	A	C	C	C	C	C	C	C	C	C	C	C	C	C	C	C	C	C	C	C	C	C	C	C	C	C	C	C	C
4	132185954	Ythdf2	U3:Ythdf2	A/G		Idd9.4					A	A	A	A	A	A	A	A	A	A	n	A	A	A	A	A	A	A	A	A	A	A	A	A	A	A	A	A	A	A	A	A	A	A	A	A	A	A	A
4	132205666	Ythdf2		C/T		Idd9.4					C	C	C	C	C	C	C	C	C	C	C	C	C	C	C	C	C	C	C	C	C	C	C	C	C	C	C	C	C	C	C	C	C	C	C	C	C	C	C
4	132206073	Ythdf2		A/G		Idd9.4					A	A	A	A	A	A	A	A	A	A	A	A	A	A	A	A	A	A	A	A	A	A	A	A	A	A	A	A	A	A	A	A	A	A	A	A	A	A	A
4	132210994	Ythdf2		A/G		Idd9.4					G	G	G	G	G	G	G	G	G	G	G	G	G	G	G	G	G	G	G	G	G	G	G	G	G	G	G	G	G	G	G	G	G	G	G	G	G	G	G
4	132226622	Gmeb1		C/T		Idd9.4					C	C	C	C	C	C	C	C	C	C	C	C	C	C	C	C	C	C	C	C	C	C	C	C	C	C	C	C	C	C	C	C	C	C	C	C	C	C	C
4	132227210	Gmeb1	I:Gmeb1	A/G		Idd9.4					A	A	A	A	A	A	A	A	A	A	G	A	A	A	A	A	A	A	A	A	A	A	A	A	A	A	A	A	A	A	A	A	A	A	A	A	A	A	A
4	132227760	Gmeb1	I:Gmeb1	A/G		Idd9.4					G	G	G	G	A	G	G	G	G	G	A	G	G	n	A	G	G	G	A	A	A	A	A	G	G	G	G	G	G	G	G	G	G	G	G	A	G	G	G
4	132228865					Idd9.4					G	G	G	G	G	G	G	G	G	G	G	G	G	G	G	G	G	G	G	G	G	G	G	G	G	G	G	G	G	G	G	G	G	G	G	G	G	G	G
4	132242316	Gmeb1	I:Gmeb1	A/G		Idd9.4					G	A	A	A	A	A	A	A	A	A	G	A	A	A	A	A	A	G	A	A	A	A	A	A	A	A	A	A	A	G	A	A	A	A	G	A	A	A	A
4	132246890	Gmeb1		C/T		Idd9.4					C	C	C	C	C	C	C	C	C	C	C	C	C	C	C	C	C	C	C	C	C	C	C	C	C	C	C	C	C	C	C	C	C	C	C	C	C	C	C
4	132247951	Gmeb1	I:Gmeb1	C/T		Idd9.4					C	T	T	T	C	T	T	T	T	T	C	T	T	C	C	T	T	C	C	C	C	C	C	T	T	T	T	T	T	C	T	T	T	T	C	C	T	T	T
4	132252533					Idd9.4					C	C	C	C	C	C	C	C	C	C	n	C	C	C	C	C	C	C	C	C	C	C	C	C	C	C	C	C	C	C	C	C	C	C	C	C	C	C	C
4	132264288		NG	C/T		Idd9.4					T	T	T	T	T	T	T	T	T	T	C	T	T	T	T	T	T	T	T	T	T	T	T	T	T	T	T	T	T	T	T	T	T	T	n	T	T	T	T
4	132277522	Taf12	I:Taf12	C/T		Idd9.4					T	T	T	T	T	T	T	T	T	T	C	T	T	T	T	T	T	T	T	T	T	T	T	T	T	T	T	T	T	T	T	T	T	T	n	T	T	T	T
4	132281830	Taf12	I:Taf12	C/G		Idd9.4					C	C	C	C	C	C	C	C	C	C	G	C	C	C	C	C	C	C	C	C	C	C	C	C	C	C	C	C	C	C	C	C	C	C	C	C	C	C	C
4	132295441			C/T		Idd9.4					C	C	C	C	C	C	C	C	C	C	C	C	C	T	C	C	C	C	C	C	C	C	C	C	C	C	C	C	C	C	C	C	C	C	C	C	C	C	C
4	132298598		NG	A/G		Idd9.4					G	G	G	G	G	G	G	G	G	G	A	G	G	G	G	G	G	G	G	G	G	G	G	G	G	G	G	G	G	G	G	G	G	G	G	G	G	G	G
4	132302298	Rab42-ps	Cs:Rab42-ps	A/G		Idd9.4					G	A	A	A	A	A	A	A	A	A	G	A	A	G	A	A	A	G	A	A	A	A	A	A	A	A	A	A	A	G	A	A	A	A	G	A	A	A	A
4	132302583			C/T		Idd9.4					C	C	C	C	C	C	C	C	C	C	C	C	C	C	C	C	C	C	C	C	C	C	C	C	C	C	C	C	C	C	C	C	C	C	C	C	C	C	C
4	132302645	Rab42-ps	Cn:Rab42-ps:VI	C/T		Idd9.4					C	C	C	C	C	C	C	C	C	C	T	C	C	C	C	C	C	C	C	C	C	C	C	C	C	C	C	C	C	C	C	C	C	C	C	C	C	C	C
4	132308579		NG	A/G		Idd9.4					A	A	A	A	A	A	A	A	A	A	G	A	A	A	A	A	A	A	A	A	A	A	A	A	A	A	A	A	A	A	A	A	A	A	A	A	A	A	A
4	132308632		NG	A/T		Idd9.4					T	A	A	A	T	A	A	A	A	A	T	A	A	T	T	A	A	T	T	T	T	T	T	A	A	A	A	A	A	T	A	A	A	A	T	T	A	A	A
4	132313806	Trnau1ap	I:Trnau1ap	C/T		Idd9.4					C	T	T	T	T	T	T	T	T	T	C	T	T	C	T	T	T	T	T	T	T	T	T	T	T	T	T	T	T	C	T	T	T	T	T	T	T	T	T
4	132317181	Trnau1ap	I:Trnau1ap	C/T		Idd9.4					C	C	C	C	T	C	C	C	C	C	C	C	C	C	T	C	C	C	T	T	T	T	T	C	C	C	C	C	C	C	C	C	C	C	T	T	C	C	C
4	132325219	Trnau1ap	Cs,U3:Trnau1ap	A/G		Idd9.4					G	G	G	G	A	G	G	G	G	G	A	G	G	A	A	G	G	G	A	A	A	A	A	G	G	G	G	G	G	G	G	G	G	G	A	A	G	G	G
4	132331315			A/G		Idd9.4					A	A	A	A	A	A	A	A	A	A	A	A	A	A	A	A	A	A	A	A	A	A	A	A	A	A	A	A	A	A	A	A	A	A	A	A	A	A	A
4	132334664	Rcc1	I:Rcc1	C/T		Idd9.4					T	T	T	T	T	T	T	T	T	T	C	T	T	T	T	T	T	T	T	T	T	T	T	T	T	T	T	T	T	T	T	T	T	T	T	T	T	T	T
4	132334919	Rcc1		A/G		Idd9.4					G	G	G	G	G	G	G	G	G	G	G	G	G	A	G	G	n	G	G	G	G	G	G	G	G	G	G	G	G	G	G	G	G	G	G	G	G	G	G
4	132334934	Rcc1	I:Rcc1	A/G		Idd9.4					A	A	A	A	A	A	A	A	A	A	G	A	A	A	A	A	A	A	A	A	A	A	A	A	A	A	A	A	A	A	A	A	A	A	A	A	A	A	A
4	132339318	Rcc1	I:Rcc1	C/T		Idd9.4					C	C	C	C	C	C	C	C	C	C	T	C	C	C	C	C	C	C	n	n	n	C	C	n	n	n	n	n	C	n	C	C	C	C	C	n	C	C	C
4	132339357	Rcc1	I:Rcc1	A/G		Idd9.4					T	T	T	T	C	T	T	T	T	T	C	T	T	C	C	T	T	C	C	C	C	C	C	T	T	T	T	T	T	T	T	T	T	T	C	C	T	T	T
4	132339564	Rcc1	I:Rcc1	A/G		Idd9.4					G	G	G	G	G	G	G	G	G	G	G	G	G	G	G	G	G	A	G	G	G	G	G	G	G	G	G	G	G	G	G	G	G	G	G	G	G	G	G
4	132340059	Rcc1	I:Rcc1	A/G		Idd9.4					G	G	G	G	A	G	G	G	G	G	G	G	G	A	A	G	G	G	A	A	n	A	A	G	G	G	G	G	G	n	G	G	G	G	A	A	G	G	G
4	132340301	Rcc1		C/T		Idd9.4					C	C	C	C	C	C	C	C	C	C	n	C	C	C	C	C	C	C	C	C	C	C	C	C	C	C	C	C	C	C	C	C	C	C	C	C	C	C	C
4	132345996	Rcc1	I:Rcc1	A/G		Idd9.4					G	G	G	G	G	G	G	G	G	G	n	G	G	G	G	G	G	A	n	n	n	G	G	n	n	n	n	n	G	n	G	G	G	G	G	n	G	G	G
4	132346373	Rcc1	I:Rcc1	A/G		Idd9.4					A	A	A	A	G	A	A	A	A	n	G	A	A	G	G	A	A	G	n	n	n	n	G	n	n	A	A	n	A	A	A	A	A	A	G	n	A	n	n
4	132358925	Phactr4	I:Phactr4	A/T		Idd9.4					T	A	A	A	A	A	A	A	A	A	T	A	A	A	A	A	A	T	A	A	A	A	A	A	A	A	A	A	A	T	A	A	A	A	T	A	A	A	A
4	132361859	Phactr4	I:Phactr4	C/T		Idd9.4					C	C	C	C	T	C	C	C	C	C	C	C	C	T	T	C	C	C	T	n	T	T	T	C	C	C	C	C	C	C	C	C	C	C	C	T	C	C	C
4	132365126	Phactr4	I:Phactr4	C/G		Idd9.4					G	C	C	C	C	C	C	C	C	C	C	C	C	G	C	C	C	G	C	C	C	C	C	C	C	C	C	C	C	G	C	C	C	C	G	C	C	C	C
4	132365206	Phactr4	I:Phactr4	A/G		Idd9.4					G	G	G	G	A	G	G	G	G	G	G	G	G	A	A	G	G	G	A	A	A	A	A	G	G	G	G	G	G	G	G	G	G	G	A	A	G	G	G
4	132365279	Phactr4	I:Phactr4	C/G		Idd9.4					G	G	G	G	C	G	G	G	G	G	C	G	G	C	C	G	G	C	C	C	C	C	C	G	G	G	G	G	G	G	G	G	G	G	C	C	G	G	G
4	132365335	Phactr4	I:Phactr4	C/T		Idd9.4					C	C	C	C	T	C	C	C	C	C	C	C	C	C	T	C	C	T	T	n	T	T	T	C	C	C	C	C	C	C	C	C	C	C	C	T	C	C	C
4	132372205	Phactr4	I:Phactr4	G/T		Idd9.4					T	G	G	G	T	G	G	G	G	G	T	G	G	T	T	G	G	G	T	T	T	T	T	G	G	G	G	G	G	T	G	G	G	G	G	T	G	G	G
4	132374153	Phactr4		A/C		Idd9.4					A	A	A	A	A	A	A	A	A	A	A	A	A	A	A	A	A	A	A	A	A	A	A	A	A	A	A	A	A	A	A	A	A	A	A	A	A	A	A
4	132374944	Phactr4	I:Phactr4	A/C		Idd9.4					A	C	C	C	A	C	C	C	C	C	A	C	C	A	A	C	C	C	A	A	A	A	A	C	C	C	C	C	C	A	C	C	C	C	C	A	C	C	C
4	132375043	Phactr4	I:Phactr4	G/T		Idd9.4					G	G	G	G	G	G	G	G	G	G	T	G	G	G	G	G	G	G	G	G	G	G	G	G	G	G	G	G	G	G	G	G	G	G	G	G	G	G	G
4	132377523	Phactr4		A/G		Idd9.4					G	G	G	G	G	G	G	G	G	G	G	G	G	G	G	G	G	G	G	G	G	G	G	G	G	G	G	G	G	G	G	G	G	G	G	G	G	G	G
4	132379057	Phactr4	I:Phactr4	A/C		Idd9.4					A	C	C	C	A	C	C	C	C	C	A	C	C	A	A	C	C	A	A	A	A	A	A	C	C	C	C	C	C	A	C	C	C	C	C	A	C	C	C
4	132379081	Phactr4	I:Phactr4	C/T		Idd9.4					T	C	C	C	T	C	C	C	C	C	C	C	C	T	T	C	C	C	T	T	T	T	T	C	C	C	C	C	C	T	C	C	C	C	C	T	C	C	C
4	132381106	Phactr4	I:Phactr4	C/T		Idd9.4					T	T	T	T	T	T	T	T	T	T	T	T	C	T	T	T	T	T	T	T	T	T	T	T	T	T	T	T	T	T	T	T	T	T	T	T	T	T	T
4	132390649	Phactr4	I:Phactr4	C/T		Idd9.4					C	T	T	T	C	T	T	T	T	T	T	T	T	C	C	T	T	C	C	C	C	C	n	T	T	T	T	T	T	C	T	T	T	T	T	C	T	T	T
4	132394528	Phactr4		A/G		Idd9.4					G	G	G	G	G	G	G	G	G	G	G	G	G	G	G	G	G	G	G	G	G	G	G	G	G	G	G	G	G	G	G	G	G	G	G	G	G	G	G
4	132401384	Phactr4	I:Phactr4	C/T		Idd9.4					T	T	T	T	T	T	T	T	T	T	T	T	T	T	T	T	T	C	T	T	T	T	T	T	T	n	T	T	T	T	T	T	T	T	T	T	T	T	T
4	132401697	Phactr4		A/G		Idd9.4					A	A	A	A	A	A	A	A	A	A	A	A	A	G	A	A	A	A	A	A	A	A	A	A	A	A	A	A	A	A	A	A	A	A	A	A	A	A	A
4	132402508	Phactr4	I:Phactr4	A/G		Idd9.4					T	T	T	T	T	T	T	T	T	T	C	T	T	T	T	T	T	C	T	T	T	T	T	T	T	T	T	T	T	T	T	T	T	T	T	T	T	T	T
4	132407057	Phactr4	I:Phactr4	C/G		Idd9.4					C	C	C	C	C	C	C	C	C	C	G	C	C	C	C	C	C	G	C	C	C	C	C	C	C	C	C	C	C	C	C	C	C	C	C	C	C	C	C
4	132415160	Phactr4	I:Phactr4	C/G		Idd9.4					C	G	G	G	C	G	G	G	G	G	C	G	G	C	C	G	G	C	C	C	C	n	C	G	G	G	G	G	G	C	G	G	G	G	C	C	G	G	G
4	132426963		NG	C/T		Idd9.4					T	C	C	C	T	C	C	C	C	C	n	C	C	C	T	C	C	C	T	T	T	T	T	C	C	C	C	C	C	T	C	C	C	C	T	T	C	C	C
4	132428395		NG	A/G		Idd9.4					A	G	G	G	A	G	G	G	G	G	G	G	G	A	A	G	G	A	A	A	A	A	A	G	G	G	G	G	G	A	G	G	G	G	A	A	G	G	G
4	132431967			C/T		Idd9.4					T	T	T	T	T	T	T	T	T	T	T	T	T	T	T	T	T	T	T	T	T	T	T	T	T	T	T	T	T	T	T	T	T	T	T	T	T	T	T
4	132432415		NG	A/G		Idd9.4					G	G	G	G	G	G	G	G	G	G	A	G	G	G	G	G	G	G	G	G	G	G	G	G	G	G	G	G	G	G	G	G	G	G	G	G	G	G	G
4	132432962		NG	A/T		Idd9.4					A	A	A	A	A	A	A	A	A	A	T	A	A	A	A	A	A	A	A	A	A	A	A	A	A	A	A	A	A	A	A	A	A	A	A	A	A	A	A
4	132433173		NG	A/G		Idd9.4					A	G	G	G	A	G	G	G	G	G	A	G	G	A	A	G	G	A	A	A	A	A	A	G	G	G	G	G	G	A	G	G	n	G	A	A	G	G	G
4	132433241		NG	G/T		Idd9.4					A	C	C	C	A	C	C	C	C	C	C	C	C	A	A	C	C	n	A	A	A	A	A	C	C	C	C	C	C	A	C	C	C	C	C	A	C	C	C
4	132461528	Med18	I:Med18	C/T		Idd9.4					C	C	C	C	C	C	C	C	C	C	T	C	C	C	C	C	C	C	C	C	C	C	C	C	C	C	C	C	C	C	C	C	C	C	C	C	C	C	C
4	132461700	Med18	I:Med18	C/T		Idd9.4					C	T	T	T	T	T	T	T	T	T	C	T	T	T	T	T	T	C	T	T	T	T	T	T	T	T	T	T	T	C	T	T	T	T	T	T	T	T	T
4	132467778		NG	C/G		Idd9.4					G	G	G	G	G	G	G	G	G	G	C	G	G	G	G	G	G	G	G	G	G	G	G	G	G	G	G	G	G	G	G	G	G	G	G	G	G	G	G
4	132469621		NG	C/G		Idd9.4					C	C	C	C	C	C	C	C	C	C	G	C	C	C	C	C	C	C	C	C	C	C	C	C	C	C	C	C	C	C	C	C	C	C	C	C	C	C	C
4	132489157		NG	A/G		Idd9.4					A	A	A	A	A	A	A	A	A	A	G	A	A	A	A	A	A	A	A	A	A	A	A	A	A	A	A	A	A	A	A	A	A	A	A	A	A	A	A
4	132491594		NG	A/G		Idd9.4					A	A	A	A	A	A	A	A	A	A	A	A	A	A	A	A	A	A	A	A	A	A	A	A	A	A	A	A	A	A	A	A	A	A	A	A	A	A	A
4	132491665			C/T		Idd9.4					C	C	C	C	C	C	C	C	C	C	C	C	C	C	C	C	C	C	C	C	C	C	C	C	C	C	C	C	C	C	C	C	C	C	C	C	C	C	C
4	132492262	Sesn2	U3:Sesn2	C/T		Idd9.4					C	C	C	C	C	C	C	C	C	C	T	C	C	C	C	C	C	C	C	C	C	C	C	C	C	C	C	C	C	C	C	C	C	C	C	C	C	C	C
4	132502995	Sesn2	I:Sesn2	A/T		Idd9.4					A	A	A	A	A	A	A	A	A	A	A	A	A	A	A	A	A	A	A	A	A	A	A	A	A	A	A	A	A	A	A	A	A	A	A	A	A	A	A
4	132514532		NG	G/T		Idd9.4					T	G	G	G	G	G	G	G	G	G	T	G	G	G	G	G	G	T	G	G	G	G	G	G	G	G	G	G	G	T	G	G	G	G	G	G	G	G	G
4	132526807		NG	C/T		Idd9.4					T	C	C	C	C	C	C	C	C	C	n	C	C	C	C	C	C	T	C	C	C	C	C	C	C	n	C	C	C	T	C	C	C	C	C	C	C	C	C
4	132527467		NG	C/G		Idd9.4					C	C	C	C	C	C	C	C	C	C	G	C	C	C	C	C	C	G	C	C	C	C	C	C	C	C	C	C	C	C	C	C	C	C	C	C	C	C	C
4	132529324		NG	A/C		Idd9.4					C	C	C	C	C	C	C	C	C	C	A	C	C	C	C	C	C	n	C	C	C	C	C	C	C	C	C	C	C	C	C	C	C	C	C	C	C	C	C
4	132539038	Dnajc8	I:Dnajc8	A/T		Idd9.4					T	T	A	T	T	A	A	A	A	T	A	A	A	T	T	A	A	T	T	T	T	T	T	A	T	A	A	T	A	T	T	T	A	A	T	T	A	T	T
4	132552420	Dnajc8	I:Dnajc8	C/T		Idd9.4					T	T	T	T	T	T	T	T	T	T	T	T	T	T	T	T	T	C	T	T	T	T	T	T	T	T	T	T	T	T	T	T	T	T	T	T	T	T	T
4	132552460	Dnajc8	I:Dnajc8	A/C		Idd9.4					C	C	C	C	C	C	C	C	C	C	C	C	C	C	C	C	C	A	C	C	C	C	C	C	C	C	C	C	C	C	C	C	C	C	C	C	C	C	C
4	132554319		NG	A/T		Idd9.4					A	A	A	A	A	A	A	A	A	A	T	A	A	A	A	A	A	T	A	A	A	A	A	A	A	A	A	A	A	A	A	A	A	A	A	A	A	A	A
4	132556485		NG	A/G		Idd9.4					G	G	A	G	G	A	A	A	A	G	G	A	A	G	G	A	A	A	G	G	G	G	G	A	G	A	A	G	A	G	G	G	A	A	G	G	A	G	G
4	132559361		NG	A/G		Idd9.4					A	A	A	A	A	A	A	A	A	A	G	A	A	A	A	A	A	A	A	A	A	A	A	A	A	A	A	A	A	A	A	A	A	A	A	A	A	A	A
4	132560180		NG	C/T		Idd9.4					C	C	T	C	C	T	T	T	T	C	C	T	T	C	C	T	T	C	n	n	n	C	C	n	n	n	n	n	T	n	C	C	T	T	C	n	T	C	C
4	132561951		NG	A/G		Idd9.4					G	G	G	G	G	G	G	G	G	G	G	G	G	G	G	G	n	A	G	G	G	G	G	G	G	G	G	G	G	G	G	G	G	G	G	G	G	G	G
4	132562904		NG	C/T		Idd9.4					C	T	C	T	C	C	C	C	C	T	C	C	C	C	C	C	C	C	C	C	C	C	C	C	T	C	C	T	C	C	T	T	C	C	C	C	C	T	T
4	132565364	Ptafr		C/T		Idd9.4					C	C	C	C	C	C	C	C	C	C	C	C	C	C	C	C	C	C	C	C	C	C	C	C	C	C	C	C	C	C	C	C	C	C	C	C	C	C	C
4	132565467	Ptafr	I:Ptafr	C/T		Idd9.4					T	T	T	T	T	T	T	T	T	T	C	T	T	T	T	T	T	C	T	T	T	T	T	T	T	T	T	T	T	T	T	T	T	T	T	T	T	T	T
4	132577756	Ptafr	I:Ptafr	C/T		Idd9.4					C	C	C	C	C	C	C	C	C	C	n	C	C	C	C	C	C	T	C	C	C	C	C	C	C	C	C	C	C	C	C	C	C	C	C	C	C	C	C
4	132578069	Ptafr	I:Ptafr	A/G		Idd9.4					A	G	A	G	G	A	A	A	A	G	n	A	A	A	G	A	A	G	G	G	G	G	G	A	G	A	A	G	A	A	G	G	A	A	n	G	A	G	G
4	132578111	Ptafr	I:Ptafr	G/T		Idd9.4					T	G	T	G	G	T	T	T	T	G	T	T	T	T	G	T	T	G	G	G	G	G	G	T	G	T	T	G	T	T	G	G	T	T	T	G	T	G	G
4	132578229	Ptafr	I:Ptafr	A/G		Idd9.4					G	G	A	G	G	A	A	A	A	G	A	A	A	G	G	A	A	G	G	G	G	G	G	A	G	A	A	G	A	G	G	G	A	A	G	G	A	G	G
4	132578547	Ptafr	I:Ptafr	A/T		Idd9.4					A	A	A	A	A	A	A	A	A	A	T	A	A	A	A	A	A	A	A	A	A	A	A	A	A	A	A	A	A	A	A	A	A	A	A	A	A	A	A
4	132580975			C/T		Idd9.4					T	C	C	C	C	C	C	C	C	C	n	C	C	T	C	C	C	C	C	C	C	C	C	C	C	C	C	C	C	T	C	C	C	T	T	C	C	C	C
4	132581010	Ptafr	U3:Ptafr	A/G		Idd9.4					A	A	G	A	A	G	G	G	G	A	n	G	G	A	A	G	G	A	A	A	A	A	A	G	A	G	G	A	G	A	A	A	G	A	A	A	G	A	A
4	132581027	Ptafr	U3:Ptafr	A/G		Idd9.4					G	G	A	G	G	A	A	A	A	G	n	A	A	G	G	A	A	G	G	G	G	G	G	A	G	A	A	G	A	G	G	G	A	G	G	G	A	G	G
4	132582016	Ptafr	U3:Ptafr	A/C		Idd9.4					C	A	A	A	A	A	A	A	A	A	A	A	A	C	A	A	A	C	A	A	A	A	A	A	A	A	A	A	A	C	A	A	A	C	C	A	A	A	A
4	132582278	Ptafr	U3:Ptafr	C/T		Idd9.4					C	T	T	T	T	T	T	T	T	T	T	T	T	C	T	T	T	n	T	T	T	T	T	T	T	T	T	T	T	C	T	T	T	C	C	T	T	T	T
4	132582306	Ptafr	U3:Ptafr	C/G		Idd9.4					G	C	C	C	C	C	C	C	C	C	C	C	C	G	C	C	C	G	C	C	C	C	C	C	C	C	C	C	C	G	C	C	C	G	G	C	C	C	C
4	132582546	Ptafr	U3:Ptafr	C/T		Idd9.4					C	C	C	C	C	C	C	C	C	C	T	C	C	C	C	C	C	T	C	C	C	C	C	C	C	C	C	C	C	C	C	C	C	C	C	C	C	C	C
4	132583247		NG	A/G		Idd9.4					G	G	G	G	G	G	G	G	G	G	G	G	G	G	G	G	G	A	G	G	G	G	G	G	G	G	G	G	G	G	G	G	G	G	G	G	G	G	G
4	132584043			C/T		Idd9.4					C	C	C	C	C	C	C	C	C	C	C	C	C	C	C	C	C	C	C	C	C	C	C	C	C	C	C	C	C	C	C	C	C	C	C	C	C	C	C
4	132584577		NG	A/C		Idd9.4					C	A	C	A	A	C	C	C	C	A	A	C	C	C	A	C	C	A	A	A	A	A	A	C	A	C	C	A	C	C	A	A	C	C	C	A	C	A	A
4	132585956			C/G		Idd9.4					G	G	G	G	G	G	G	G	G	G	G	G	G	G	G	G	G	G	G	G	G	G	G	G	G	G	G	G	G	G	G	G	G	G	G	G	G	G	G
4	132596338			A/C		Idd9.4					A	A	A	A	A	A	A	A	A	A	A	A	A	A	A	A	A	A	A	A	A	A	A	A	A	A	A	A	A	A	A	A	A	A	A	A	A	A	A
4	132614787		NG	A/G		Idd9.4					A	G	A	G	A	A	A	A	A	G	G	A	A	A	A	A	A	G	A	A	A	A	A	A	G	A	A	G	A	A	G	G	A	A	A	A	A	G	G
4	132615048		NG	C/G		Idd9.4					C	G	C	G	C	C	C	C	C	G	C	C	C	C	C	C	C	G	C	C	C	C	C	C	G	C	C	G	C	C	G	G	C	C	C	C	C	G	G
4	132615085		NG	A/T		Idd9.4					T	A	T	A	T	T	T	T	T	A	A	T	T	T	T	T	T	A	T	T	T	T	T	T	A	T	T	A	T	T	A	A	T	T	T	T	T	A	A
4	132617161		NG	C/T		Idd9.4					T	C	T	C	T	T	T	T	T	C	T	T	T	T	T	T	T	C	T	T	T	T	T	T	C	T	T	C	T	T	C	C	T	T	T	T	T	C	C
4	132617191		NG	C/G		Idd9.4					G	C	G	C	G	G	G	G	G	C	C	G	G	G	G	G	G	C	G	G	G	G	G	G	C	G	G	C	G	G	C	C	G	G	G	G	G	C	C
4	132617330		NG	C/T		Idd9.4					T	C	T	C	T	T	T	T	T	C	C	T	T	T	T	T	T	C	T	T	T	T	T	T	C	T	T	C	T	T	C	C	T	T	T	T	T	C	C
4	132617559		NG	A/G		Idd9.4					G	G	G	G	G	G	G	G	G	G	A	G	G	G	G	G	G	G	G	G	G	G	G	G	G	G	G	G	G	G	G	G	G	G	G	G	G	G	G
4	132617879		NG	C/T		Idd9.4					C	C	C	C	C	C	C	C	C	C	T	C	C	C	C	C	C	C	C	C	C	C	C	C	C	C	C	C	C	C	C	C	C	C	C	C	C	C	C
4	132618074		NG	A/G		Idd9.4					G	A	G	A	G	G	G	G	G	A	G	G	G	G	G	G	n	A	G	G	G	G	G	G	A	G	n	A	G	G	A	n	G	G	G	G	G	A	A
4	132622298		NG	A/T		Idd9.4					T	T	A	T	A	A	A	A	A	T	A	A	A	T	A	A	A	A	A	A	A	A	A	A	T	A	A	T	A	T	T	T	A	T	T	A	A	T	T
4	132622590		NG	A/G		Idd9.4					G	G	A	G	A	A	A	A	A	G	G	A	A	G	A	A	A	A	A	A	A	A	A	A	G	A	A	G	A	G	G	G	A	G	G	A	A	G	G
4	132623795		NG	C/T		Idd9.4					T	C	T	C	T	T	T	T	T	C	C	T	T	T	T	T	T	T	T	T	T	T	T	T	C	T	T	C	T	T	C	C	T	T	T	T	T	C	C
4	132628017			C/T		Idd9.4					C	C	C	C	C	C	C	C	C	C	C	C	C	C	C	C	C	C	C	C	C	C	C	C	C	C	C	C	C	C	C	C	C	C	C	C	C	C	C
4	132628563		NG	A/C		Idd9.4					C	C	A	C	A	A	A	A	A	C	C	A	A	C	A	A	A	A	A	A	A	A	A	A	C	A	A	C	A	C	C	C	A	C	C	A	A	C	C
4	132628676		NG	C/T		Idd9.4					C	T	C	T	C	C	C	C	C	T	C	C	C	C	C	C	C	C	C	C	C	C	C	C	T	C	C	T	C	C	T	T	C	C	C	C	C	T	T
4	132628912		NG	C/T		Idd9.4					C	T	T	T	T	T	T	T	T	T	C	T	T	C	T	T	T	C	T	T	T	T	T	T	T	T	T	T	T	C	T	T	T	C	C	T	T	T	T
4	132629210		NG	A/G		Idd9.4					A	G	G	G	G	G	G	G	G	G	G	G	G	A	G	G	G	A	G	G	G	G	G	G	G	G	G	G	G	A	G	G	G	A	A	G	G	G	G
4	132629267		NG	A/G		Idd9.4					A	G	G	G	G	G	G	G	G	G	G	G	G	A	G	G	G	A	G	G	G	G	G	G	G	G	G	G	G	A	G	G	G	A	A	G	G	G	G
4	132629336		NG	C/G		Idd9.4					G	C	C	C	C	C	C	C	C	C	G	C	C	G	C	C	C	G	C	C	C	C	C	C	C	C	C	C	C	G	C	C	C	G	G	C	C	C	C
4	132657065	Eya3	I:Eya3	A/G		Idd9.4					A	A	A	A	A	A	A	A	A	A	G	A	A	A	A	A	A	A	A	A	A	A	A	A	A	A	A	A	A	A	A	A	A	A	A	A	A	A	A
4	132657110	Eya3	I:Eya3	A/G		Idd9.4					G	A	A	A	A	A	A	A	A	A	G	A	A	G	A	A	A	A	A	A	A	A	A	A	A	A	A	A	A	G	A	A	A	G	G	A	A	A	A
4	132672942	Eya3		C/T		Idd9.4					T	C	C	C	C	C	C	C	C	C	C	C	C	T	C	C	C	C	C	C	C	C	C	C	C	C	C	C	C	T	C	C	C	T	T	C	C	C	C
4	132673187	Eya3	I:Eya3	C/T		Idd9.4					C	C	C	C	T	C	C	C	C	C	C	C	C	C	T	C	C	T	T	T	T	T	T	C	C	C	C	C	C	C	C	C	C	C	C	T	C	C	C
4	132676021	Eya3	I:Eya3	G/T		Idd9.4					T	T	G	T	G	G	G	G	G	T	T	G	G	T	G	G	G	G	G	G	G	G	G	G	T	G	G	T	G	T	T	T	G	T	T	G	G	T	T
4	132677720	Eya3	I:Eya3	C/T		Idd9.4					C	C	C	C	C	C	C	C	C	C	C	C	C	C	C	C	C	C	C	C	C	C	C	C	C	C	C	C	C	C	C	C	C	C	C	C	C	C	C
4	132680448	Eya3	I:Eya3	A/G		Idd9.4					G	A	G	A	n	G	G	G	G	A	G	G	G	G	G	G	G	G	n	n	n	n	G	n	n	n	n	n	G	n	A	A	G	G	G	n	G	A	A
4	132681532	Eya3	I:Eya3	A/G		Idd9.4					G	G	A	G	A	A	A	A	A	G	G	A	A	G	A	A	A	A	A	A	A	A	A	A	G	A	A	G	A	G	G	G	A	G	G	A	A	G	G
4	132690727	Eya3	I:Eya3	A/G		Idd9.4					G	A	G	n	G	G	G	G	G	n	G	G	G	G	G	G	G	G	n	n	n	G	G	n	n	n	n	n	G	n	n	n	G	G	G	n	G	n	n
4	132702492	Eya3	I:Eya3	C/T		Idd9.4					T	T	T	T	T	T	T	T	T	T	n	T	T	T	T	T	T	C	T	T	T	T	T	T	T	T	T	T	T	T	T	T	n	T	C	T	T	T	T
4	132704090	Eya3	I:Eya3	C/T		Idd9.4					T	T	T	T	T	T	T	T	T	T	C	T	T	T	T	T	T	T	T	T	T	T	T	T	T	T	T	T	T	T	T	T	T	T	T	T	T	T	T
4	132712034	Eya3	I:Eya3	C/T		Idd9.4					C	C	C	C	C	C	C	C	C	C	C	C	C	C	C	C	C	n	C	C	C	C	C	C	C	C	C	C	C	C	C	C	C	C	C	C	C	C	C
4	132713789	Eya3	I:Eya3	A/T		Idd9.4					A	A	T	A	T	T	T	T	T	A	T	T	T	A	T	T	T	T	T	T	T	T	T	T	A	T	T	A	T	A	A	A	T	T	T	T	T	A	A
4	132718299	Eya3	I:Eya3	C/G		Idd9.4					C	C	G	C	G	G	G	G	G	C	G	G	G	C	G	G	G	G	G	G	G	G	G	G	C	G	G	C	G	C	C	C	G	G	G	G	G	C	C
4	132728341	Xkr8	Cs:Xkr8	A/C		Idd9.4					A	A	A	A	A	A	A	A	A	A	A	A	A	A	A	A	A	A	A	A	A	A	A	A	A	A	A	A	A	A	A	A	A	A	A	A	A	A	A
4	132729142	Xkr8	I:Xkr8	A/G		Idd9.4					G	G	A	G	A	A	A	A	A	G	G	A	A	A	A	A	A	A	A	A	A	A	A	A	G	A	A	G	A	G	G	G	A	A	A	A	A	G	G
4	132731658	Xkr8	I:Xkr8	C/T		Idd9.4					C	C	T	C	T	T	T	T	T	C	n	T	T	T	T	T	T	T	T	T	T	T	T	T	C	T	T	C	T	C	C	C	T	T	T	T	T	C	C
4	132735092	Smpdl3b	I:Smpdl3b	A/C		Idd9.4					A	A	A	A	C	A	A	A	A	A	A	A	A	C	C	A	A	A	C	C	C	C	C	A	A	A	A	A	A	A	A	A	A	A	A	C	A	A	A
4	132747151	Smpdl3b	I:Smpdl3b	C/G		Idd9.4					G	G	G	G	G	G	G	G	G	G	C	G	G	G	G	G	G	G	G	G	G	G	G	G	G	G	G	G	G	G	G	G	G	G	G	G	G	G	G
4	132747435	Smpdl3b		C/T		Idd9.4					C	C	C	C	C	C	C	C	C	C	C	C	C	C	C	C	C	C	C	C	C	C	C	C	C	C	C	C	C	C	C	C	C	n	C	C	C	C	C
4	132750604	Smpdl3b	I:Smpdl3b	C/T		Idd9.4					T	C	T	C	C	T	T	T	T	C	C	T	T	C	C	T	T	C	C	C	C	C	C	T	C	T	T	C	T	T	C	C	T	T	C	C	T	C	C
4	132756341	Smpdl3b	I:Smpdl3b	A/G		Idd9.4					G	G	G	G	A	G	G	G	G	G	G	G	G	G	n	G	G	n	n	n	A	n	n	G	G	G	G	G	G	G	G	G	G	G	G	A	G	G	G
4	132756575	Smpdl3b	I:Smpdl3b	A/G		Idd9.4					G	G	G	G	A	G	G	G	G	G	G	G	G	G	A	G	G	A	A	A	A	A	A	G	G	G	G	G	G	G	G	G	G	G	G	A	G	G	G
4	132756859	Smpdl3b	I:Smpdl3b	C/G		Idd9.4					G	G	G	G	G	G	G	G	G	G	n	G	G	G	G	G	G	G	G	G	G	G	G	G	G	G	G	G	G	G	G	G	G	G	G	G	G	G	G
4	132769091	Rpa2		A/G		Idd9.4					G	G	G	G	G	G	G	G	G	G	G	G	G	A	G	G	G	G	G	G	G	G	G	G	G	G	G	G	G	G	G	G	G	G	G	G	G	G	G
4	132770266	Rpa2	I:Rpa2	G/T		Idd9.4					T	T	T	T	G	T	T	T	T	T	T	T	T	T	G	T	T	T	G	G	G	G	G	T	T	T	T	T	T	T	T	T	T	T	T	G	T	T	T
4	132778855		NG	A/G		Idd9.4					A	A	A	A	A	A	A	A	A	A	G	A	A	G	A	A	A	G	A	A	A	A	A	A	A	A	A	A	A	A	A	A	A	A	G	A	A	A	A
4	132779045		NG	C/T		Idd9.4					C	C	C	C	C	C	C	C	C	C	C	C	C	C	C	C	C	n	C	C	C	C	C	C	C	C	C	C	C	C	C	C	C	C	C	C	C	C	C
4	132783760	BC013712	I:BC013712	A/C		Idd9.4					A	A	A	A	A	A	A	A	A	A	C	A	A	C	A	A	A	C	A	A	A	A	A	A	A	A	A	A	A	A	A	A	A	A	C	A	A	A	A
4	132789356	BC013712	I:BC013712	C/T		Idd9.4					T	T	T	T	T	T	T	T	T	T	T	T	T	T	T	T	T	C	T	T	T	T	T	T	T	T	T	T	T	T	T	T	T	T	T	T	T	T	T
4	132789415	BC013712	I:BC013712	A/C		Idd9.4					C	C	C	C	C	C	C	C	C	C	n	C	C	C	C	C	C	C	C	C	C	C	C	C	C	C	C	C	C	C	C	C	C	C	C	C	C	C	C
4	132792243	BC013712	I:BC013712	A/T		Idd9.4					T	T	T	T	T	T	T	T	T	T	T	T	T	T	T	T	T	A	T	T	T	T	T	T	T	T	T	T	T	T	T	T	T	T	T	T	T	T	T
4	132795310	BC013712	I:BC013712	A/C		Idd9.4					C	C	C	C	C	C	C	C	C	C	A	C	C	C	C	C	C	C	C	C	C	C	C	C	C	C	C	C	C	C	C	C	C	C	C	C	C	C	C
4	132795894	BC013712		C/T		Idd9.4					T	T	T	T	T	T	T	T	T	T	T	T	T	T	T	T	T	T	T	T	T	T	T	T	T	T	T	T	T	T	T	T	T	T	T	T	T	T	T
4	132796238	BC013712	I:BC013712	C/T		Idd9.4					C	C	C	C	C	C	C	C	C	C	C	C	C	C	C	C	C	n	C	C	C	C	C	C	C	C	C	C	C	C	C	C	C	C	C	C	C	C	C
4	132824361		NG	A/G		Idd9.4					A	A	G	A	A	G	G	G	G	A	G	G	G	A	A	G	G	A	A	A	A	A	A	G	A	G	G	A	G	A	G	A	G	G	A	A	G	A	A
4	132828310	Ppp1r8	I:Ppp1r8	A/G		Idd9.4					G	G	A	G	G	A	A	A	A	G	G	A	A	G	G	A	A	G	G	G	G	G	G	A	G	A	A	G	A	G	A	G	A	A	G	G	A	G	G
4	132828479	Ppp1r8	I:Ppp1r8	A/G		Idd9.4					A	A	G	A	A	G	G	G	G	A	A	G	G	A	A	G	G	A	A	A	A	A	A	G	A	G	G	A	G	A	G	A	G	G	A	A	G	A	A
4	132828525	Ppp1r8	I:Ppp1r8	A/G		Idd9.4					A	A	A	?	A	A	A	A	A	A	G	A	A	A	A	A	A	A	A	A	A	A	A	A	A	A	A	A	A	A	A	A	A	A	A	A	A	A	A
4	132830069	Ppp1r8	I:Ppp1r8	C/T		Idd9.4					T	T	C	T	T	C	C	C	C	T	T	C	C	T	T	C	C	T	T	T	T	T	T	C	T	C	C	T	C	T	C	T	C	C	T	T	C	T	T
4	132838513	Ppp1r8		A/G		Idd9.4					G	G	G	G	G	G	G	G	G	G	G	G	G	G	G	G	G	G	G	G	G	G	G	G	G	G	G	G	G	G	G	G	G	G	G	G	G	G	G
4	132846492		NG	A/G		Idd9.4					A	A	G	A	A	G	G	G	G	A	A	G	G	A	A	G	G	A	n	n	n	A	A	n	n	n	n	n	G	n	G	A	G	G	A	n	G	A	A
4	132851335		NG	C/T		Idd9.4					C	C	T	C	C	T	T	T	T	C	T	T	T	C	C	T	T	C	C	C	C	C	C	T	C	T	T	C	T	C	T	C	T	T	C	C	T	C	C
4	132854096	Stx12	U3:Stx12	A/G		Idd9.4					G	G	A	G	G	A	A	A	A	n	G	A	A	G	G	A	A	G	n	n	n	n	G	n	n	A	A	n	A	G	A	G	A	A	G	n	A	n	n
4	132856047	Stx12	I:Stx12	A/G		Idd9.4					G	G	G	G	G	G	G	G	G	G	A	G	G	G	G	G	G	G	G	G	G	G	G	G	G	G	G	G	G	G	G	G	G	G	G	G	G	G	G
4	132863249	Stx12	Cs:Stx12	A/G		Idd9.4					C	C	T	C	C	T	T	T	T	C	C	T	T	C	C	T	T	C	C	C	C	C	C	T	C	T	T	C	T	C	T	C	T	T	C	C	T	C	C
4	132867533	Stx12	I:Stx12	C/T		Idd9.4					T	T	C	T	T	C	C	C	C	T	T	C	C	T	T	C	C	T	T	T	T	T	T	C	T	C	C	T	C	T	C	T	C	C	T	T	C	T	T
4	132879045			A/C		Idd9.4					A	A	C	A	A	C	C	C	C	A	A	C	C	A	A	C	C	A	A	A	A	A	A	C	A	C	C	A	C	A	C	A	C	C	A	A	C	A	A
4	132879135	Stx12	I:Stx12	A/C		Idd9.4					A	A	C	A	A	C	C	C	C	A	A	C	C	A	A	C	C	A	n	n	n	A	A	n	n	n	n	n	C	n	C	A	n	C	A	n	C	A	A
4	132885984	Gm13033	L:Gm13033	C/G		Idd9.4					G	G	G	G	G	G	G	G	G	G	C	G	G	G	G	G	G	G	G	G	G	G	G	G	G	G	G	G	G	G	G	G	G	G	G	G	G	G	G
4	132890073			C/T		Idd9.4					C	C	T	n	C	T	T	T	T	n	C	T	T	C	C	T	T	C	n	n	n	n	C	n	n	n	n	n	n	n	n	n	n	T	C	n	n	n	n
4	132894556		NG	A/G		Idd9.4					A	A	G	A	A	G	G	G	G	A	G	G	G	A	A	G	G	A	A	A	A	A	A	G	A	G	G	A	G	A	G	A	G	G	A	A	G	A	A
4	132905839	Fam76a	I:Fam76a	C/T		Idd9.4					T	T	C	T	T	C	C	C	C	T	C	C	C	T	T	C	C	T	T	T	T	T	T	C	T	C	C	T	C	T	C	T	C	C	T	T	C	T	T
4	132913176	Fam76a	I:Fam76a	C/G		Idd9.4					G	G	G	G	G	G	G	G	G	G	G	G	G	G	G	G	G	G	G	G	G	G	G	G	G	G	n	G	G	G	G	G	G	G	G	G	G	G	G
4	132913421	Fam76a	I:Fam76a	C/T		Idd9.4					C	C	T	C	C	T	T	T	T	C	C	T	T	C	C	T	T	C	C	C	C	C	C	T	C	T	T	C	T	C	T	C	T	T	C	C	T	C	C
4	132913448	Fam76a	I:Fam76a	A/G		Idd9.4					G	G	A	G	G	A	A	A	A	G	G	A	A	G	G	A	A	G	G	G	G	G	G	A	G	A	A	G	A	G	A	G	A	A	G	G	A	G	G
4	132913622	Fam76a	I:Fam76a	A/G		Idd9.4					G	G	A	G	G	A	A	A	A	G	A	A	A	G	G	A	A	G	G	G	G	G	G	A	G	A	A	G	A	G	A	G	A	A	G	G	A	G	G
4	132913656	BC008163		C/T		Idd9.4					T	T	T	T	T	T	T	T	T	T	T	T	T	T	T	T	T	T	T	T	T	T	T	T	T	T	T	T	T	T	T	T	T	T	T	T	T	T	T
4	132916206	Fam76a	Cs:Fam76a	C/T		Idd9.4					T	T	C	T	T	C	C	C	C	T	C	C	C	T	T	C	C	T	T	T	T	T	T	C	T	C	C	T	C	T	C	T	C	C	T	T	C	T	T
4	132919611					Idd9.4					C	C	C	C	C	C	C	C	C	C	C	C	C	C	C	C	C	C	C	C	C	C	C	C	C	C	C	C	C	C	C	C	C	C	C	C	C	C	C
4	132919625					Idd9.4					G	G	G	G	G	G	G	G	G	G	G	G	G	G	G	G	G	G	G	G	G	G	G	G	G	G	G	G	G	G	G	G	G	G	G	G	G	G	G
4	132921638	Fam76a	I:Fam76a	G/T		Idd9.4					G	G	T	G	G	T	T	T	T	G	G	T	T	G	G	T	T	G	G	G	G	G	G	T	G	T	T	G	T	G	T	G	T	T	G	G	T	G	G
4	132927732		NG	A/C		Idd9.4					C	C	A	C	C	A	A	A	A	n	n	A	A	C	C	A	A	C	n	n	n	C	C	n	n	A	A	n	A	C	A	C	A	A	C	n	A	C	C
4	132931711		NG	A/G		Idd9.4					A	A	G	A	A	A	A	G	A	A	G	A	G	A	A	G	A	A	A	A	A	A	A	A	A	G	G	A	G	A	A	A	A	G	G	A	A	A	A
4	132934671		NG	A/G		Idd9.4					G	G	G	G	G	G	G	G	G	G	G	G	G	A	G	G	G	A	G	G	G	G	G	G	G	G	G	G	G	G	G	G	G	G	G	G	G	G	G
4	132934710		NG	C/G		Idd9.4					C	C	C	C	C	C	C	C	C	C	G	C	C	C	C	G	C	C	C	C	C	C	C	C	C	C	C	C	C	C	C	C	C	C	C	C	C	C	C
4	132934831		NG	C/G		Idd9.4					G	G	G	G	G	G	G	G	G	G	G	G	G	C	G	G	G	C	G	G	G	G	G	G	G	G	G	G	G	G	G	G	G	G	G	G	G	G	G
4	132936651		NG	G/T		Idd9.4					G	G	T	G	G	G	G	T	G	G	G	G	T	T	G	T	G	T	G	G	G	G	G	G	G	T	T	G	T	G	G	G	G	T	T	G	G	G	G
4	132937009		NG	A/G		Idd9.4					G	G	A	G	G	G	G	A	G	G	G	G	A	A	G	G	G	A	G	G	G	G	G	G	G	A	A	G	A	G	G	G	G	A	A	G	G	G	G
4	132938191		NG	A/T		Idd9.4					A	A	T	A	A	A	A	T	A	A	A	A	T	A	A	A	A	A	A	A	A	A	A	A	A	T	T	A	T	A	A	A	A	T	T	A	A	A	A
4	132943072		NG	C/T		Idd9.4					C	T	C	T	T	T	T	C	T	T	C	T	C	T	T	C	T	T	T	T	T	T	T	T	T	C	C	T	C	C	T	T	T	C	C	T	T	T	T
4	132946870		NG	A/C		Idd9.4					C	C	C	C	C	C	C	C	A	C	C	C	C	C	C	C	C	C	C	C	C	C	C	C	C	C	C	C	C	C	C	C	C	C	C	C	C	C	C
4	132950161		NG	A/G		Idd9.4					G	A	G	A	A	A	A	G	A	A	G	A	G	G	A	G	A	A	A	A	A	A	A	A	A	G	G	A	G	G	A	A	A	G	G	A	A	A	A
4	132950916		NG	A/C		Idd9.4					C	A	C	A	A	A	A	C	A	A	C	A	C	C	A	C	A	A	A	A	A	A	A	A	A	C	C	A	C	C	A	A	A	C	C	A	A	A	A
4	132951026			A/G		Idd9.4					G	G	G	G	G	G	G	G	G	G	G	G	G	n	G	G	G	G	G	G	G	G	G	G	G	G	G	G	G	G	G	G	G	G	G	G	G	G	G
4	132951392		NG	C/T		Idd9.4					T	T	T	T	T	T	T	T	T	T	T	T	T	C	T	T	T	T	T	T	T	T	T	T	T	T	T	T	T	T	T	T	T	T	T	T	T	T	T
4	132959589		NG	C/T		Idd9.4					C	C	C	C	C	T	T	C	T	C	C	T	C	C	C	C	T	C	C	C	C	C	C	T	C	C	C	C	C	C	T	C	T	C	C	C	T	C	C
4	132962107		NG	A/G		Idd9.4					G	G	G	G	G	G	G	G	G	G	A	G	G	G	G	G	G	G	G	G	G	G	G	G	G	G	G	G	G	G	G	G	G	G	G	G	G	G	G
4	132964427			C/T		Idd9.4					C	C	C	C	C	C	C	C	C	C	C	C	C	C	C	C	C	C	C	C	C	C	C	C	C	C	C	C	C	C	C	C	C	C	C	C	C	C	C
4	132967429		NG	C/G		Idd9.4					G	C	C	C	C	C	C	C	C	C	G	C	C	G	C	C	C	G	C	C	C	C	C	C	C	C	C	C	C	G	C	C	C	C	C	C	C	C	C
4	132968242		NG	C/T		Idd9.4					T	T	T	T	T	C	C	T	C	T	T	C	T	T	T	T	C	T	T	T	T	T	T	C	T	T	T	T	T	T	C	T	C	T	T	T	C	T	T
4	132969882		NG	C/G		Idd9.4					G	C	C	C	C	G	G	C	G	C	G	G	C	G	C	G	G	G	C	C	C	C	C	G	C	C	C	C	C	G	G	C	G	C	C	C	G	C	C
4	132969904		NG	A/G		Idd9.4					A	G	G	G	G	A	A	G	A	G	G	A	G	A	G	A	A	A	G	G	G	G	G	A	G	G	G	G	G	A	A	G	A	G	G	G	A	G	G
4	132969938			C/T		Idd9.4					C	C	C	C	C	C	C	C	C	C	C	C	C	C	C	C	C	C	C	C	C	C	C	C	C	C	C	C	C	C	C	C	C	C	C	C	C	C	C
4	132971055		NG	C/T		Idd9.4					C	T	T	T	T	C	C	T	C	T	C	C	T	C	T	C	C	C	T	T	T	T	T	C	T	n	n	T	T	C	C	T	C	T	n	T	C	T	T
4	132972340		NG	A/G		Idd9.4					G	A	A	A	A	G	G	A	G	A	G	G	A	G	A	G	G	G	A	A	A	A	A	G	A	A	A	A	A	G	G	A	G	A	A	A	G	A	A
4	132973720		NG	A/T		Idd9.4					A	A	A	A	A	T	T	A	T	A	A	T	A	A	A	A	n	A	A	A	A	A	A	T	A	A	A	A	A	A	T	A	T	A	A	A	T	A	A
4	132977681	Fgr	I:Fgr	A/G		Idd9.4					A	A	A	A	A	G	G	A	G	A	G	G	A	A	A	G	G	A	A	A	A	A	A	G	A	A	A	A	A	A	G	A	G	A	A	A	G	A	A
4	132979502	Fgr		C/T		Idd9.4					T	C	C	C	C	C	C	C	C	C	C	C	C	T	C	C	C	C	C	C	C	C	C	C	C	C	C	C	C	T	C	C	C	C	C	C	C	C	C
4	132982560	Fgr	I:Fgr	C/T		Idd9.4					C	C	C	C	T	C	C	C	C	C	C	C	C	C	T	C	T	T	T	T	T	T	T	C	C	C	C	C	n	C	C	C	C	C	C	T	C	C	C
4	132986479	Fgr		C/T		Idd9.4					C	C	C	C	C	C	C	C	C	C	C	C	C	C	C	C	C	C	C	C	C	C	C	C	C	C	C	C	C	C	C	C	C	C	C	C	C	C	C
4	132987025	Fgr	I:Fgr	C/T		Idd9.4					C	T	C	T	C	T	T	C	T	T	C	T	C	T	C	C	C	C	C	C	C	C	C	T	T	C	C	T	C	C	T	T	T	C	C	C	T	T	T
4	132987662	Fgr	I:Fgr	G/T		Idd9.4					T	G	T	G	T	G	G	T	G	G	n	G	T	G	T	G	T	T	T	T	T	T	T	G	G	T	T	G	T	T	G	G	G	T	T	T	G	G	G
4	132987720	Fgr	I:Fgr	A/G		Idd9.4					A	G	A	G	A	G	G	A	G	G	G	G	A	G	A	G	A	A	A	A	A	A	A	G	G	A	A	G	A	A	G	G	G	A	A	A	G	G	G
4	132988483	Fgr	I:Fgr	C/T		Idd9.4					T	T	T	T	T	T	T	T	T	T	C	T	T	T	T	C	T	T	T	T	T	T	T	T	T	T	T	T	T	T	T	T	T	T	T	T	T	T	T
4	132991683	Fgr	I:Fgr	A/G		Idd9.4					G	A	G	A	G	A	A	G	A	A	G	A	G	A	G	G	G	G	G	G	G	G	G	A	A	G	G	A	G	G	A	A	n	G	G	G	A	A	A
4	132991759	Fgr	I:Fgr	A/G		Idd9.4					A	G	A	G	A	G	G	A	G	G	A	G	A	G	A	A	A	A	A	A	A	A	A	G	G	A	A	G	A	A	G	G	G	A	A	A	G	G	G
4	132995922	Fgr	I:Fgr	A/G		Idd9.4					G	G	G	G	A	G	G	G	G	G	G	G	G	G	A	A	A	A	A	A	A	A	A	G	G	G	G	G	G	G	G	G	G	G	G	A	G	G	G
4	132997753	Fgr	I:Fgr	C/T		Idd9.4					T	C	T	C	C	C	C	T	C	C	C	C	T	T	C	T	C	C	C	C	C	C	C	C	C	T	T	C	T	T	C	C	C	T	T	C	C	C	C
4	132997984	Fgr	Cs:Fgr	C/T		Idd9.4					T	C	T	C	C	C	C	T	C	C	C	C	T	T	C	C	C	C	C	C	C	C	C	C	C	T	T	C	T	T	C	C	C	T	T	C	C	C	C
4	133000235	Fgr	Cs:Fgr	C/G		Idd9.4					G	C	G	C	G	C	C	G	C	n	G	C	G	G	G	G	G	G	n	n	n	n	G	n	n	G	G	n	G	G	C	C	C	G	G	n	C	n	n
4	133000277	Fgr	Cs:Fgr	G/T		Idd9.4					G	G	G	n	G	G	G	G	G	n	G	G	G	G	G	G	G	G	n	n	n	n	G	n	n	n	n	n	n	n	n	n	n	G	G	n	n	n	n
4	133001211	Fgr	U3:Fgr	A/G		Idd9.4					G	G	G	G	G	G	G	G	G	G	A	G	G	G	G	G	G	G	G	G	G	G	G	G	G	G	G	G	G	G	G	G	G	G	G	G	G	G	G
4	133001361	Fgr	U3:Fgr	A/C		Idd9.4					C	A	C	A	C	A	A	C	A	A	C	A	C	C	C	C	C	C	C	C	C	C	C	A	A	C	C	A	C	C	A	A	A	C	C	C	A	A	A
4	133002842		NG	C/T		Idd9.4					T	C	T	C	T	C	C	T	C	C	C	C	T	T	T	C	T	T	T	T	T	T	T	C	C	T	T	C	T	T	C	C	C	T	T	T	C	C	C
4	133004171		NG	G/T		Idd9.4					T	G	T	G	G	G	G	T	G	G	G	G	T	T	G	G	G	G	G	G	G	G	G	G	G	T	T	G	T	T	G	G	G	T	T	G	G	G	G
4	133004202		NG	C/T		Idd9.4					C	C	C	C	T	C	C	C	C	C	C	C	C	C	T	C	T	T	T	T	T	T	T	C	C	C	C	C	C	C	C	C	C	C	C	T	C	C	C
4	133004481			C/T		Idd9.4					T	C	T	C	T	C	C	T	C	C	T	C	T	T	T	C	T	T	T	T	T	T	T	C	C	T	T	C	T	T	C	C	C	T	T	T	C	C	C
4	133011055		NG	A/G		Idd9.4					G	A	A	A	A	A	A	A	A	A	G	A	A	G	A	G	A	G	A	A	A	A	A	A	A	A	A	A	A	G	A	A	A	A	A	A	A	A	A
4	133026109	Ahdc1	I:Ahdc1	A/T		Idd9.4					A	A	A	A	A	A	A	A	A	A	A	A	A	A	A	T	A	A	A	A	A	A	A	A	A	A	A	A	A	A	A	A	A	A	A	A	A	A	A
4	133026225	Ahdc1	I:Ahdc1	C/T		Idd9.4					T	T	T	T	T	T	T	T	T	T	C	T	T	T	T	C	T	T	T	T	T	T	T	T	T	T	T	T	T	T	T	T	T	T	T	T	T	T	T
4	133026328	Ahdc1	I:Ahdc1	A/G		Idd9.4					G	G	G	G	G	G	G	G	G	G	G	G	G	G	G	A	G	G	G	G	G	G	G	G	G	G	G	G	G	G	G	G	G	G	G	G	G	G	G
4	133045977	Ahdc1		A/G		Idd9.4					G	G	G	n	G	G	G	G	G	n	G	G	G	G	G	G	G	G	n	n	n	n	G	n	n	n	n	n	n	n	n	n	n	G	G	n	n	n	n
4	133048991	Ahdc1	I:Ahdc1	C/T		Idd9.4					C	C	C	C	C	C	C	C	C	C	C	C	C	C	C	T	C	C	C	C	C	C	C	C	C	C	C	C	C	C	C	C	C	C	C	C	C	C	C
4	133049682	Ahdc1	I:Ahdc1	C/T		Idd9.4					C	C	C	C	C	C	C	C	C	C	T	C	C	C	C	T	C	C	C	C	C	C	C	C	C	C	C	C	C	C	C	C	C	C	C	C	C	C	C
4	133050550	Ahdc1	I:Ahdc1	C/T		Idd9.4					C	C	C	C	C	C	C	C	C	C	n	C	C	C	C	T	C	C	C	C	C	C	C	C	C	C	C	C	C	C	C	C	C	C	C	C	C	C	C
4	133051391	Ahdc1		C/T		Idd9.4					T	T	T	T	T	T	T	T	T	T	T	T	T	T	T	T	T	T	T	T	T	T	T	T	T	T	T	T	T	T	T	T	T	T	T	T	T	T	T
4	133051559	Ahdc1	I:Ahdc1	A/G		Idd9.4					G	G	G	n	A	A	A	G	A	G	A	A	G	G	A	G	G	G	n	n	n	A	A	n	n	n	n	n	n	n	A	G	A	G	G	n	A	G	G
4	133051678	Ahdc1	I:Ahdc1	C/T		Idd9.4					T	T	T	T	C	T	T	T	T	T	T	T	T	T	C	T	T	T	C	C	n	C	C	T	T	T	T	T	T	T	T	T	T	T	T	C	T	T	T
4	133051708	Ahdc1	I:Ahdc1	C/T		Idd9.4					C	C	C	C	C	C	C	C	C	C	C	C	C	C	C	T	C	C	C	C	C	C	C	C	C	C	C	C	C	C	C	C	C	C	C	C	C	C	C
4	133053672	Ahdc1	I:Ahdc1	C/T		Idd9.4					C	C	C	C	T	T	T	C	T	C	C	T	C	C	T	C	C	C	T	T	T	T	T	T	C	C	C	C	C	C	T	C	T	C	C	T	T	C	C
4	133055164	Ahdc1	U5:Ahdc1	A/C		Idd9.4					A	C	A	C	A	A	A	A	A	C	A	A	A	A	A	C	A	A	A	A	A	A	A	A	C	A	A	C	A	A	A	C	A	A	A	A	A	C	C
4	133059392	Ahdc1	I:Ahdc1	C/T		Idd9.4					T	T	T	T	T	T	T	T	T	T	n	T	T	T	T	T	T	T	T	T	T	T	T	T	T	T	T	T	T	T	T	T	T	T	T	T	T	T	T
4	133059739	Ahdc1	I:Ahdc1	A/C		Idd9.4					C	C	C	C	C	C	C	C	C	C	A	C	C	C	C	C	C	C	C	C	C	C	C	C	C	C	C	C	C	C	C	C	C	C	C	C	C	C	C
4	133060312	Ahdc1	I:Ahdc1	C/T		Idd9.4					T	T	T	T	C	C	C	T	C	T	T	C	T	T	C	T	T	T	C	C	C	C	C	C	T	T	T	T	T	T	C	T	C	T	T	C	C	T	T
4	133063018	Ahdc1	Cs,I:Ahdc1	C/T		Idd9.4					C	C	C	C	C	C	C	C	C	C	C	C	n	C	C	C	C	C	C	C	C	C	C	C	C	C	C	C	C	C	C	C	C	C	C	C	C	C	C
4	133069194	Ahdc1	I:Ahdc1	A/G		Idd9.4					G	A	G	A	G	G	G	G	G	A	G	G	G	G	G	A	G	G	G	G	G	G	G	G	A	G	G	A	G	G	G	A	G	G	G	G	G	A	A
4	133069349	Ahdc1	I:Ahdc1	C/T		Idd9.4					T	C	T	C	T	T	T	T	T	C	C	T	T	T	T	C	T	T	T	T	T	T	T	T	C	T	T	C	T	T	T	C	T	T	T	T	T	C	C
4	133072086	Ahdc1	I:Ahdc1	C/G		Idd9.4					G	G	G	G	G	G	G	G	G	G	G	G	G	G	G	G	G	n	G	G	G	G	G	G	G	G	G	G	G	G	G	G	G	G	G	G	G	G	G
4	133073543	Ahdc1	I:Ahdc1	C/T		Idd9.4					C	C	C	C	C	C	C	C	C	C	T	C	C	C	C	C	C	C	C	C	C	C	C	C	C	C	C	C	C	C	C	C	C	C	C	C	C	C	C
4	133075707	Ahdc1	I:Ahdc1	A/G		Idd9.4					G	G	G	G	A	A	A	G	A	G	G	A	G	G	A	G	G	G	n	n	n	A	A	n	n	n	n	n	G	n	A	G	A	G	G	n	A	G	G
4	133078197		NG	A/G		Idd9.4					G	A	G	A	G	G	G	G	G	A	G	G	G	G	G	A	G	G	G	G	G	G	G	G	A	G	G	A	G	G	G	A	G	G	G	G	G	A	A
4	133078454		NG	C/T		Idd9.4					C	C	C	C	T	T	T	C	T	C	C	T	C	C	T	C	C	C	T	T	T	T	T	T	C	C	C	C	C	C	T	C	T	C	C	T	T	C	C
4	133079350		NG	C/T		Idd9.4					C	C	C	C	T	T	T	C	T	C	C	T	C	C	T	C	C	C	T	T	T	T	T	T	C	C	C	C	C	C	T	C	T	C	C	T	T	C	C
4	133086469	Gm10151	L:Gm10151	A/G		Idd9.4					G	A	G	A	G	G	G	G	G	A	G	G	G	G	G	A	G	G	G	G	G	G	G	G	A	G	G	A	G	G	G	A	G	G	G	G	G	A	A
4	133087413	Gm10151	L:Gm10151	A/G		Idd9.4					G	G	G	G	A	G	G	G	G	G	G	G	G	G	A	G	G	G	n	n	n	A	A	n	n	n	n	n	G	n	G	G	G	G	G	n	G	G	G
4	133093032		NG	C/T		Idd9.4					T	T	T	T	C	C	C	T	C	T	T	C	T	T	C	T	T	T	C	C	C	C	C	C	T	T	T	T	T	T	C	T	C	T	T	C	C	T	T
4	133105639		NG	A/C		Idd9.4					C	A	C	A	C	C	C	C	C	A	C	C	C	C	C	A	C	C	n	n	n	C	C	n	n	n	n	n	C	n	C	A	n	C	C	n	C	A	A
4	133105951		NG	G/T		Idd9.4					T	T	G	T	G	G	G	G	G	T	T	G	G	T	G	T	T	T	G	G	G	G	G	G	T	G	G	T	G	T	G	T	G	G	T	G	G	T	T
4	133105986		NG	C/T		Idd9.4					C	C	T	C	T	T	T	T	T	C	n	T	T	C	T	C	C	C	T	T	T	T	T	T	C	T	T	C	T	C	T	C	T	T	C	T	T	C	C
4	133108124		NG	C/T		Idd9.4					C	T	C	T	C	C	C	C	C	T	C	C	C	C	C	T	C	C	C	C	C	C	C	C	T	C	C	T	C	C	C	T	C	C	C	C	C	T	T
4	133123037		NG	C/T		Idd9.4					C	C	T	C	C	C	C	T	C	C	C	C	T	C	C	C	C	C	n	n	n	C	C	n	n	n	n	n	T	n	C	C	C	T	C	n	C	C	C
4	133128431		NG	C/T		Idd9.4					C	C	C	C	C	C	C	C	C	C	n	C	C	C	C	C	C	C	C	C	C	C	C	C	C	C	C	C	C	C	C	C	C	C	C	C	C	C	C
4	133128889		NG	A/C		Idd9.4					C	C	A	C	C	C	C	C	C	C	C	C	C	C	C	C	C	C	C	C	C	C	n	C	C	C	C	C	C	C	C	C	C	C	C	C	C	C	C
4	133131597	Wasf2	I:Wasf2	A/T		Idd9.4					T	A	T	A	T	T	T	T	T	A	A	T	T	T	T	A	T	T	T	T	T	T	T	T	A	T	T	A	T	T	T	A	T	T	T	T	T	A	A
4	133135268	Wasf2	I:Wasf2	C/G		Idd9.4					G	C	G	n	G	G	G	G	G	C	C	G	G	G	G	n	G	G	n	n	n	G	G	n	n	n	n	n	G	n	G	n	G	G	G	n	G	n	n
4	133135514	Wasf2	I:Wasf2	C/G		Idd9.4					C	G	C	G	C	C	C	C	C	G	G	C	C	C	C	G	C	C	n	n	n	C	C	n	n	n	n	n	C	n	C	G	C	C	C	n	C	G	G
4	133144648	Wasf2		C/T		Idd9.4					C	C	C	C	C	C	C	C	C	C	C	C	C	C	C	C	C	C	C	C	C	C	C	C	C	C	C	C	C	C	C	C	C	C	C	C	C	C	C
4	133153533	Wasf2	I:Wasf2	A/G		Idd9.4					A	G	A	G	A	A	A	A	A	G	G	A	A	A	A	G	A	A	A	A	A	A	A	A	G	A	A	G	A	A	A	G	A	A	A	A	A	G	G
4	133161147	Wasf2	I:Wasf2	C/T		Idd9.4					C	T	C	T	C	C	C	C	C	T	T	C	C	T	C	T	T	T	C	C	C	C	C	C	T	C	C	T	C	C	C	T	C	C	T	C	C	T	T
4	133161298	Wasf2	I:Wasf2	C/G		Idd9.4					G	G	G	G	G	G	G	G	G	G	G	G	G	C	G	G	C	C	G	G	G	G	G	G	G	G	G	G	G	G	G	G	G	G	C	G	G	G	n
4	133171555	Wasf2	I:Wasf2	A/G		Idd9.4					G	G	G	G	G	G	G	G	G	G	A	G	G	G	G	G	G	G	G	G	G	G	G	G	G	G	G	G	G	G	G	G	G	G	G	G	G	G	G
4	133172499	Wasf2	I:Wasf2	C/T		Idd9.4					C	C	C	C	C	C	C	C	C	C	C	C	C	C	C	C	T	T	C	C	C	C	C	C	C	C	C	C	C	C	C	C	C	C	T	C	C	C	C
4	133173165	Wasf2	I:Wasf2	A/G		Idd9.4					A	G	G	G	G	A	A	G	A	G	G	A	G	G	G	G	G	A	G	G	G	G	G	A	G	G	G	G	G	A	A	G	A	G	A	G	A	G	G
4	133176623	Wasf2	I:Wasf2	C/G		Idd9.4					C	G	C	G	C	C	C	C	C	G	G	C	C	C	C	G	C	C	C	C	C	C	C	C	G	C	C	G	C	C	C	G	C	C	C	C	C	G	G
4	133177300	Wasf2	I:Wasf2	G/T		Idd9.4					T	T	G	T	G	G	G	G	G	T	T	G	G	G	G	T	T	T	G	G	G	G	G	G	T	G	G	T	G	T	G	T	G	G	T	G	G	T	T
4	133177863	Wasf2	I:Wasf2	C/T		Idd9.4					C	C	T	C	C	C	C	T	C	C	C	C	T	C	C	C	C	C	C	C	C	C	C	C	C	T	T	C	T	C	C	C	C	T	C	C	C	C	C
4	133180368	Wasf2	I:Wasf2	C/G		Idd9.4					C	C	G	C	G	G	G	G	G	C	C	G	G	G	G	C	C	C	G	G	G	G	G	G	C	G	G	C	G	C	G	C	G	G	C	G	G	C	C
4	133188967	Wasf2		C/T		Idd9.4					C	C	C	C	C	C	C	C	C	C	n	C	C	T	C	C	C	C	C	C	C	C	C	C	C	C	C	C	C	C	C	C	C	C	C	C	C	C	C
4	133188995	Wasf2	I:Wasf2	C/T		Idd9.4					C	C	T	C	T	T	T	T	T	C	C	T	T	C	T	C	C	C	T	T	T	T	T	T	C	T	T	C	T	C	T	C	T	T	C	T	T	C	C
4	133189581	Wasf2	I:Wasf2	A/G		Idd9.4					A	G	G	G	n	G	G	G	G	G	G	G	G	G	n	G	n	A	n	n	n	n	n	G	G	G	G	G	G	A	G	G	G	n	A	n	G	G	G
4	133190945	Wasf2	I:Wasf2	C/T		Idd9.4					C	C	C	C	C	C	C	C	C	C	C	C	C	C	C	C	T	C	C	C	C	C	C	C	C	C	C	C	C	C	C	C	C	C	C	C	C	C	C
4	133194220	Wasf2	I:Wasf2	C/G		Idd9.4					G	G	G	G	G	G	G	G	G	G	G	G	G	G	G	G	n	G	G	G	G	G	G	G	G	G	G	G	G	G	G	G	G	G	G	G	G	G	G
4	133200650			C/G		Idd9.4					G	G	G	G	G	G	G	G	G	G	G	G	G	G	G	G	G	G	G	G	G	G	G	G	G	G	G	G	G	G	G	G	G	G	G	G	G	G	G
4	133200738		NG	A/G		Idd9.4					G	G	A	G	A	A	A	A	A	G	G	A	A	G	A	G	G	G	A	A	A	A	A	A	G	A	A	G	A	G	A	G	A	A	G	A	A	G	G
4	133203138			A/G		Idd9.4					G	G	G	G	G	G	G	G	G	G	G	G	G	G	G	G	G	G	G	G	G	G	G	G	G	G	G	G	G	G	G	G	G	G	G	G	G	G	G
4	133205292		NG	A/G		Idd9.4					G	G	A	G	A	A	A	A	A	G	G	A	A	A	A	G	G	G	A	A	n	A	A	A	G	A	A	G	A	G	A	G	A	A	G	A	A	G	G
4	133209280		NG	A/T		Idd9.4					T	A	T	A	T	T	T	T	T	A	T	T	T	T	T	A	T	T	T	T	T	T	T	T	A	T	T	A	T	T	T	A	T	T	T	T	T	A	A
4	133209321		NG	A/G		Idd9.4					A	G	G	G	G	G	G	G	G	G	G	G	G	A	G	G	n	A	G	G	G	G	G	G	G	G	G	G	G	A	G	G	G	G	A	G	G	G	G
4	133218427	Cd164l2	I:Cd164l2	C/T		Idd9.4					C	T	C	T	C	C	C	C	C	T	n	C	C	C	C	T	C	C	C	C	C	C	C	C	T	C	C	T	C	C	C	T	C	C	C	C	C	T	T
4	133225518		NG	C/T		Idd9.4					C	T	C	T	C	C	C	C	C	T	C	C	C	C	C	T	C	C	C	C	C	C	C	C	T	C	C	T	C	C	C	n	C	C	C	C	C	T	T
4	133226063		NG	A/G		Idd9.4					G	A	G	A	G	G	G	G	G	A	A	G	G	G	G	A	G	G	G	G	G	G	G	G	A	G	G	A	G	G	G	A	G	G	G	G	G	A	A
4	133226213		NG	G/T		Idd9.4					T	G	T	G	T	T	T	T	T	G	G	T	T	T	T	G	T	T	T	T	T	T	T	T	G	T	T	G	T	T	T	G	T	T	T	T	T	G	G
4	133226260		NG	G/T		Idd9.4					G	G	G	G	G	G	G	G	G	G	T	G	G	G	G	G	G	G	G	G	G	G	G	G	G	G	G	G	G	G	G	G	G	G	G	G	G	G	G
4	133226673		NG	C/T		Idd9.4					C	T	C	T	C	C	C	C	C	T	T	C	C	T	C	T	C	C	C	C	C	C	C	C	T	C	C	n	C	C	C	n	C	C	C	C	C	T	T
4	133246285	Map3k6		A/G		Idd9.4					G	G	G	G	G	G	G	G	G	G	G	G	G	G	G	G	G	G	G	G	G	G	G	G	G	G	G	G	G	G	G	G	G	G	G	G	G	G	G
4	133250007	Map3k6		C/T		Idd9.4					T	T	T	T	T	T	T	T	T	T	T	T	T	T	T	T	T	T	T	T	T	T	T	T	T	T	T	T	T	T	T	T	T	T	T	T	T	T	T
4	133251794	Map3k6	I:Map3k6	C/T		Idd9.4					C	C	T	C	n	C	n	T	C	C	C	C	T	n	T	C	C	C	n	n	n	T	T	n	n	n	n	n	T	n	C	C	C	T	T	n	C	C	C
4	133251961	Map3k6	Cs:Map3k6	A/C		Idd9.4					C	A	C	A	C	C	C	C	C	n	n	C	C	C	C	A	n	C	n	n	n	n	C	n	n	C	C	n	C	C	C	A	C	C	C	n	C	n	n
4	133252016	Map3k6	I:Map3k6	A/G		Idd9.4					G	A	G	A	G	G	G	G	G	A	G	G	G	G	G	A	G	G	G	G	G	G	G	G	A	G	G	A	G	G	G	n	G	G	G	G	G	A	A
4	133252462	Map3k6	Cs:Map3k6	C/G		Idd9.4					C	G	C	G	C	C	C	C	C	n	C	C	C	C	C	G	C	C	n	n	n	n	C	n	n	C	C	n	C	C	C	G	C	C	C	n	C	n	n
4	133254608	Sytl1	I:Sytl1	A/T		Idd9.4					A	T	A	T	A	A	A	A	A	T	A	A	A	A	A	T	A	A	n	n	n	A	A	n	n	n	n	n	A	n	A	T	A	A	A	n	A	T	T
4	133257376	Sytl1	I:Sytl1	A/G		Idd9.4					G	G	A	G	A	G	G	A	G	G	n	G	A	A	A	G	G	G	A	A	A	A	A	G	G	A	A	G	A	G	G	G	G	A	A	A	G	G	G
4	133262328	Sytl1	I:Sytl1	C/G		Idd9.4					G	G	G	G	G	G	G	G	G	G	C	G	G	G	G	G	G	G	G	G	G	G	G	G	G	G	G	G	G	G	G	G	G	G	G	G	G	G	G
4	133265154		NG	A/G		Idd9.4					G	A	A	A	A	G	G	A	G	A	G	G	A	A	A	A	G	G	A	A	A	A	A	G	A	A	A	A	A	G	G	A	G	A	A	A	G	A	A
4	133266326	Tmem222	U3:Tmem222	C/T		Idd9.4					C	C	T	C	T	C	C	T	C	n	C	C	T	C	T	C	C	C	n	n	n	n	T	n	n	T	T	n	T	C	C	C	C	T	T	n	C	n	n
4	133268942	Tmem222	I:Tmem222	C/T		Idd9.4					C	C	T	C	T	C	C	T	C	C	C	C	T	C	T	C	C	C	T	T	T	T	T	C	C	T	T	C	T	C	C	C	C	T	T	T	C	C	C
4	133269925	Tmem222	I:Tmem222	C/T		Idd9.4					C	C	C	C	C	C	C	C	C	C	T	C	C	C	C	C	C	C	C	C	C	C	C	C	C	C	C	C	C	C	C	C	C	C	C	C	C	C	C
4	133270401	Tmem222	I:Tmem222	A/G		Idd9.4					A	G	G	G	G	A	A	G	A	G	G	A	G	G	G	G	A	A	G	G	G	G	G	A	G	G	G	G	G	A	A	G	A	G	G	G	A	G	G
4	133270585	Tmem222	I:Tmem222	C/G		Idd9.4					C	G	C	G	C	C	C	C	C	G	C	C	C	C	C	G	C	C	C	C	C	C	C	C	G	C	C	G	C	C	C	G	C	C	C	C	C	G	G
4	133277977			C/T		Idd9.4					C	C	C	C	C	C	C	C	C	C	C	C	C	C	C	C	C	C	C	C	C	n	C	C	C	C	C	C	C	C	C	C	C	C	C	C	C	C	C
4	133280316		NG	C/T		Idd9.4					T	C	T	C	T	T	T	T	T	C	C	T	T	C	T	C	T	T	T	T	T	T	T	T	C	T	T	C	T	T	T	C	T	T	T	T	T	C	C
4	133281309	Gm13259	L:Gm13259	C/G		Idd9.4					C	G	C	G	C	C	C	C	C	n	C	C	C	C	C	G	C	C	n	n	n	n	C	n	n	C	C	n	C	C	C	G	C	C	C	n	C	n	n
4	133282684			C/T		Idd9.4					T	T	T	T	T	T	T	T	T	T	T	T	T	C	T	T	T	T	T	T	T	T	T	T	T	T	T	T	T	T	T	T	T	T	T	T	T	T	T
4	133289417		NG	C/T		Idd9.4					C	T	C	T	C	C	C	C	C	T	C	C	C	C	C	T	C	C	C	C	C	C	C	C	T	C	C	T	C	C	C	T	C	C	C	C	C	T	T
4	133292323			A/C		Idd9.4					C	C	C	C	C	C	C	C	C	C	C	C	C	A	C	C	C	C	C	C	C	C	C	C	C	C	C	C	C	C	C	C	C	C	C	C	C	C	C
4	133297690	Wdtc1	I:Wdtc1	A/G		Idd9.4					G	A	G	A	G	G	G	G	G	A	G	G	G	G	G	A	G	G	G	G	G	G	G	G	A	G	G	A	G	G	G	A	G	G	G	G	G	A	A
4	133302795	Wdtc1	I:Wdtc1	A/T		Idd9.4					T	A	n	A	T	T	T	n	T	A	A	T	T	T	n	A	T	T	n	n	n	T	T	n	n	n	n	n	T	n	T	A	T	T	T	n	T	A	A
4	133303156	Wdtc1	I:Wdtc1	A/T		Idd9.4					T	T	A	T	A	T	T	A	T	T	T	T	A	T	A	T	T	T	A	A	A	A	A	T	T	A	A	T	A	T	T	T	T	A	A	A	T	T	T
4	133308688	Wdtc1	I:Wdtc1	A/G		Idd9.4					G	A	G	A	G	G	G	G	G	A	G	G	G	G	G	A	G	G	G	G	G	G	G	G	A	G	G	A	G	G	G	A	G	G	G	G	G	A	A
4	133308820	Wdtc1	Cs:Wdtc1	C/T		Idd9.4					T	C	C	C	C	T	T	C	T	C	C	T	C	C	C	C	T	T	C	C	C	C	C	T	C	C	C	C	C	T	T	C	T	C	C	C	T	C	C
4	133309306	Wdtc1	I:Wdtc1	A/G		Idd9.4					G	G	G	G	G	G	G	G	G	G	A	G	G	G	G	G	G	G	G	G	G	G	G	G	G	G	G	G	G	G	G	G	G	G	G	G	G	G	G
4	133309589	Wdtc1	I:Wdtc1	A/G		Idd9.4					G	G	G	G	G	G	G	G	G	G	A	G	G	G	G	G	G	G	G	G	G	G	G	G	G	G	G	G	G	G	G	G	G	G	G	G	G	G	G
4	133320069	Wdtc1	I:Wdtc1	A/T		Idd9.4					A	T	A	T	A	A	A	A	A	T	T	A	A	T	n	T	A	A	n	n	n	n	n	n	n	n	n	n	A	n	A	T	n	A	A	n	A	T	T
4	133333908	Wdtc1	I:Wdtc1	A/G		Idd9.4					A	G	A	G	A	A	A	A	A	G	G	A	A	A	A	G	A	A	A	A	A	A	A	A	G	A	A	G	A	A	A	G	A	A	A	A	A	G	G
4	133343051	Wdtc1	I:Wdtc1	C/T		Idd9.4					C	T	C	T	C	C	C	C	C	T	T	C	C	C	C	T	C	C	C	C	C	C	C	C	T	C	C	T	C	C	C	n	C	C	C	C	C	T	T
4	133344430	Wdtc1	I:Wdtc1	A/G		Idd9.4					G	A	G	A	A	G	G	G	G	A	A	G	G	A	A	A	G	G	A	A	A	A	A	G	A	G	G	A	G	G	G	A	G	G	G	A	G	A	A
4	133344756	Wdtc1	I:Wdtc1	A/G		Idd9.4					A	G	A	G	A	A	A	A	A	G	G	A	A	A	A	G	A	A	A	A	A	A	A	A	G	A	A	G	A	A	A	G	A	A	A	n	A	G	G
4	133349195	Wdtc1	I:Wdtc1	C/T		Idd9.4					C	T	C	T	T	C	C	C	C	T	T	C	C	T	T	T	C	C	T	T	T	T	T	C	T	C	C	T	C	C	C	T	C	C	C	T	C	T	T
4	133366803		NG	C/T		Idd9.4					T	T	T	T	C	T	T	T	T	T	T	T	T	C	C	T	T	T	C	C	C	C	C	T	T	T	T	T	T	T	T	T	T	T	T	C	T	T	T
4	133374944	Slc9a1	I:Slc9a1	C/T		Idd9.4					C	C	C	C	C	C	C	C	C	C	C	C	C	C	C	C	n	C	C	C	C	C	C	C	C	C	C	C	C	C	C	C	C	C	C	C	C	C	C
4	133375176	Slc9a1		C/T		Idd9.4					C	C	C	C	C	C	C	C	C	C	C	C	C	n	C	C	C	C	C	C	C	C	C	C	C	C	C	C	C	C	C	C	C	C	C	C	C	C	C
4	133378857	Slc9a1	I:Slc9a1	A/G		Idd9.4					G	G	G	G	A	G	G	G	G	G	G	G	G	A	A	G	G	G	A	A	A	A	A	G	G	G	G	G	G	G	G	G	G	G	G	A	G	G	G
4	133379352	Slc9a1	I:Slc9a1	G/T		Idd9.4					T	T	T	T	T	T	T	T	T	T	T	T	T	T	T	T	T	G	T	T	T	T	T	T	T	T	T	T	T	T	T	T	T	T	T	T	T	T	T
4	133389171	Slc9a1	I:Slc9a1	A/G		Idd9.4					A	A	A	A	G	A	A	A	A	A	A	A	A	G	G	A	A	A	G	G	G	G	G	A	A	A	A	A	A	A	A	A	A	A	A	G	A	A	A
4	133390344	Slc9a1	I:Slc9a1	C/G		Idd9.4					C	G	C	G	C	C	C	C	C	G	C	C	C	C	C	G	C	C	C	C	C	C	C	C	G	C	C	G	C	C	C	G	C	C	C	C	C	G	G
4	133405917	Slc9a1	I:Slc9a1	C/G		Idd9.4					C	C	C	C	G	C	C	C	C	C	C	C	C	G	G	C	C	C	G	G	G	G	G	C	C	C	C	C	C	C	C	C	C	C	C	G	C	C	C
4	133406980	Slc9a1	I:Slc9a1	C/T		Idd9.4					T	C	T	C	C	T	T	T	T	C	C	T	T	C	C	C	T	T	C	C	C	C	C	T	C	T	T	C	T	T	T	C	T	T	T	C	T	C	C
4	133409450	Slc9a1	I:Slc9a1	C/T		Idd9.4					C	C	C	C	C	C	C	C	C	C	C	C	C	C	C	C	T	C	C	C	C	C	C	C	C	C	C	C	C	C	C	C	C	C	C	C	C	C	C
4	133410179	Slc9a1	I:Slc9a1	C/T		Idd9.4					C	C	C	C	n	C	C	C	C	C	C	C	C	C	T	C	C	C	T	T	T	T	T	C	C	C	C	C	C	C	C	C	C	C	C	T	C	C	C
4	133410373	Slc9a1	I:Slc9a1	A/G		Idd9.4					A	G	A	G	G	A	A	A	A	G	G	A	A	G	G	G	A	A	G	G	G	G	G	A	G	A	A	G	A	A	A	G	A	A	A	G	A	G	G
4	133414727	Slc9a1	I:Slc9a1	C/T		Idd9.4					C	T	C	T	C	C	C	C	C	T	C	C	C	C	C	T	C	C	C	C	C	C	C	C	T	C	C	T	C	C	C	T	C	C	C	C	C	T	T
4	133418751	Slc9a1		C/T		Idd9.4					C	C	C	C	C	C	C	C	C	C	C	C	C	C	C	C	C	C	C	C	C	C	C	C	C	C	C	C	C	C	C	C	C	C	C	C	C	C	C
4	133424388		NG	A/T		Idd9.4					A	T	A	T	T	A	A	A	A	T	T	A	A	T	T	T	A	A	T	T	T	T	T	A	T	A	A	T	A	A	A	T	A	A	A	T	A	T	T
4	133424440		NG	A/G		Idd9.4					G	A	G	A	A	G	G	G	G	A	A	G	G	A	A	A	G	n	A	A	A	A	A	G	A	G	G	A	G	G	G	A	G	G	G	A	G	A	A
4	133427808		NG	C/T		Idd9.4					C	C	C	C	C	C	C	C	C	C	T	C	C	C	C	C	C	C	C	C	C	C	C	C	C	C	C	C	C	C	C	C	C	C	C	C	C	C	C
4	133431761		NG	A/G		Idd9.4					A	A	A	A	G	A	A	A	A	A	A	A	A	G	G	A	A	A	G	G	G	G	G	A	A	A	A	A	A	A	A	A	A	A	A	G	A	A	A
4	133443185		NG	A/G		Idd9.4					A	G	A	G	A	A	A	A	A	G	G	A	A	A	A	G	A	A	A	A	A	A	A	A	G	A	A	G	A	A	A	G	A	A	A	A	A	G	G
4	133444202		NG	A/G		Idd9.4					G	G	G	G	G	A	A	G	A	G	G	A	G	G	G	G	G	G	G	G	G	G	G	A	G	G	G	G	G	G	A	G	A	G	G	G	A	G	G
4	133444233		NG	C/T		Idd9.4					T	C	T	C	C	T	T	T	T	C	C	T	T	C	C	C	T	T	C	C	C	C	C	T	C	T	T	C	T	T	T	C	T	T	C	C	T	C	C
4	133447742		NG	A/G		Idd9.4					G	A	G	A	G	G	G	G	G	A	n	G	G	A	G	n	G	G	G	n	G	G	G	G	A	G	G	A	G	G	G	A	G	G	A	G	G	A	A
4	133447847			C/T		Idd9.4					C	C	C	C	C	C	C	C	C	C	C	C	C	T	C	C	C	C	C	C	C	C	C	C	C	C	C	C	C	C	C	C	C	C	C	C	C	C	C
4	133462982		NG	C/T		Idd9.4					C	T	C	T	C	C	C	C	C	T	C	C	C	C	C	T	C	C	C	C	C	C	C	C	T	C	C	T	C	C	C	T	C	C	C	C	C	T	T
4	133464312		NG	A/G		Idd9.4					G	G	G	G	G	G	G	G	G	G	G	G	G	G	G	G	G	G	G	G	G	G	G	G	G	G	G	G	G	G	G	G	G	G	G	G	G	G	G
4	133464921		NG	A/G		Idd9.4					A	A	A	A	A	A	A	A	A	A	G	A	A	A	A	A	A	A	A	A	A	A	A	A	A	A	A	A	A	A	A	A	A	A	A	A	A	A	A
4	133469669		NG	A/T		Idd9.4					A	A	A	A	A	A	A	A	A	A	T	A	A	A	A	A	A	A	A	A	A	A	A	A	A	A	A	A	A	A	A	A	A	A	A	A	A	A	A
4	133481788					Idd9.4					T	T	T	T	T	T	T	T	T	T	T	T	T	T	T	T	T	T	T	T	T	T	T	T	T	T	T	T	T	T	T	T	T	T	T	T	T	T	T
4	133485447	Fam46b	I:Fam46b	C/T		Idd9.4					T	C	T	C	T	T	T	T	T	C	T	T	T	T	T	C	T	T	T	T	T	T	T	T	C	T	T	C	T	T	T	C	T	T	T	T	T	C	C
4	133486528	Fam46b	Cn:Fam46b:ML	A/T		Idd9.4					T	A	A	A	T	A	A	A	A	A	A	A	A	A	T	A	T	A	T	T	T	T	T	A	A	A	A	A	A	T	A	A	A	A	A	T	A	A	A
4	133487014	Fam46b	Cn:Fam46b	A/G		Idd9.4					G	G	G	G	G	A	A	G	A	n	G	A	G	G	G	G	G	A	n	n	n	G	G	A	n	G	G	G	G	G	A	G	A	G	G	G	A	n	n
4	133487241	Fam46b	U3:Fam46b	A/T		Idd9.4					A	A	A	A	A	A	A	A	A	A	A	A	A	A	A	A	A	n	A	A	A	A	A	A	A	A	A	A	A	A	A	A	A	A	A	A	A	A	A
4	133488201			C/T		Idd9.4					C	C	C	C	C	C	C	C	C	C	C	C	C	C	C	C	C	C	C	C	C	C	C	C	C	C	C	C	C	C	C	C	C	C	C	C	C	C	C
4	133489223		NG	A/G		Idd9.4					G	A	G	A	G	G	G	G	G	n	G	G	G	G	G	A	G	G	n	n	n	n	G	n	n	G	G	n	G	G	G	A	G	G	G	n	G	n	n
4	133499338		NG	C/T		Idd9.4					T	C	T	C	T	T	T	T	T	C	C	T	T	T	T	C	T	T	T	T	T	T	T	T	C	T	T	C	T	T	T	C	T	T	T	T	T	C	C
4	133499679		NG	A/C		Idd9.4					C	A	C	A	C	C	C	C	C	A	A	C	C	C	C	A	C	C	C	C	C	C	C	C	A	C	C	A	C	C	C	A	C	C	C	C	C	A	A
4	133501409		NG	A/G		Idd9.4					A	A	A	A	A	A	A	A	A	A	n	A	A	A	A	A	A	A	A	A	A	A	A	A	A	n	A	A	A	A	A	A	A	A	A	A	A	A	A
4	133503397		NG	A/G		Idd9.4					G	A	G	A	G	G	G	G	G	A	G	G	G	G	G	A	G	G	G	G	G	G	G	G	A	G	G	A	G	G	G	A	G	G	G	G	G	A	A
4	133503795		NG	C/T		Idd9.4					C	T	C	T	C	C	C	C	C	T	C	C	C	C	C	n	C	C	C	C	C	C	C	C	T	C	C	T	C	C	C	T	C	C	C	C	C	T	T
4	133506942		NG	A/G		Idd9.4					A	G	A	G	n	G	G	n	G	G	n	G	A	G	A	G	A	G	n	n	n	A	n	n	n	n	n	n	A	n	G	G	G	A	A	n	G	G	G
4	133507028		NG	C/G		Idd9.4					G	C	G	C	G	G	G	G	G	C	G	G	G	G	G	C	G	G	n	n	n	G	G	n	n	n	n	n	G	n	G	C	G	G	G	n	G	C	C
4	133507049		NG	C/T		Idd9.4					T	C	C	C	T	C	C	C	C	C	C	C	C	C	T	C	T	C	n	n	n	T	T	n	n	n	n	n	C	n	C	C	C	C	C	n	C	C	C
4	133508059		NG	A/G		Idd9.4					G	G	A	G	G	G	G	A	G	G	G	G	A	G	G	G	G	G	G	G	G	G	G	G	G	A	A	G	A	G	G	G	G	A	n	G	G	G	G
4	133546433		NG	C/T		Idd9.4					T	T	T	T	C	C	C	T	C	T	T	C	T	T	C	T	C	C	C	C	C	C	C	C	T	T	T	T	T	T	C	T	C	T	T	C	C	T	T
4	133553145		NG	C/T		Idd9.4					C	C	C	C	C	C	C	C	C	C	n	C	C	C	C	C	C	C	C	C	C	C	C	C	C	C	C	C	C	C	C	C	C	C	C	C	C	C	C
4	133559384		NG	C/T		Idd9.4					C	T	C	T	C	C	C	C	C	T	T	C	C	C	C	T	C	C	C	C	C	C	C	C	T	C	C	T	C	C	C	T	C	C	C	C	C	T	T
4	133563364		NG	A/G		Idd9.4					G	A	G	A	A	A	A	G	A	A	G	A	G	A	A	A	A	A	A	A	A	A	A	A	A	G	G	A	G	G	A	A	A	G	G	A	A	A	A
4	133563426			C/T		Idd9.4					C	C	C	C	C	C	C	C	C	C	C	C	C	n	C	C	C	C	C	C	C	C	C	C	C	C	C	C	C	C	C	C	C	C	C	C	C	C	C
4	133563483		NG	A/G		Idd9.4					G	A	G	A	A	A	A	G	A	A	G	A	G	A	A	A	n	A	A	A	A	A	A	A	A	G	G	A	G	G	A	A	A	G	G	A	A	A	A
4	133581787	Gpatch3	I:Gpatch3	C/T		Idd9.4					C	C	C	C	C	T	T	C	T	C	C	T	C	T	C	C	T	T	C	C	C	C	C	T	C	C	C	C	C	C	T	C	T	C	C	C	T	C	C
4	133582219	Gpatch3	I:Gpatch3	A/T		Idd9.4					T	A	T	A	T	A	A	T	A	A	A	A	T	A	T	A	A	A	T	T	T	T	T	A	A	T	T	A	T	T	A	A	A	T	T	T	A	A	A
4	133582271	Gpatch3	I:Gpatch3	C/T		Idd9.4					C	T	C	T	C	C	C	C	C	T	T	C	C	C	C	T	C	C	C	C	C	C	C	C	T	C	C	T	C	C	C	T	C	C	C	C	C	T	T
4	133583263	Gpatch3	I:Gpatch3	C/T		Idd9.4					C	T	C	T	C	T	T	C	T	T	C	T	C	T	C	T	T	T	C	C	C	C	C	T	T	C	C	T	C	C	T	T	T	C	C	C	T	T	T
4	133583489	Gpatch3	I:Gpatch3	A/T		Idd9.4					A	T	A	T	A	T	T	A	T	T	n	T	A	T	A	T	T	T	A	A	A	A	A	T	T	A	A	T	A	A	T	T	T	A	A	A	T	T	T
4	133583748	Gpatch3	Cs:Gpatch3	A/G		Idd9.4					G	G	G	G	G	A	A	G	A	G	G	A	G	A	G	G	A	A	G	G	G	G	G	A	G	G	G	G	G	G	A	G	A	G	G	G	A	G	G
4	133584374	Gpn2		A/G		Idd9.4					A	A	A	A	A	A	A	A	A	A	A	A	A	A	A	A	A	A	A	A	A	A	A	A	A	A	A	A	A	A	A	A	A	A	A	A	A	A	A
4	133584891	Gpn2	I:Gpn2	A/C		Idd9.4					C	A	C	A	C	A	A	n	A	A	C	A	n	A	C	A	A	A	n	n	n	C	C	n	n	n	n	n	n	n	A	A	A	n	C	n	A	A	A
4	133589212	Gpn2	I:Gpn2	A/G		Idd9.4					G	G	G	G	G	G	G	G	G	G	G	G	G	G	G	G	A	A	G	G	G	G	G	G	G	G	G	G	G	G	G	G	G	G	G	G	G	G	G
4	133589227	Gpn2	I:Gpn2	A/G		Idd9.4					G	A	G	A	G	G	G	G	G	A	G	G	G	G	G	A	n	A	G	G	G	G	G	G	A	G	G	A	G	G	G	A	G	G	G	G	G	A	A
4	133589254	Gpn2	I:Gpn2	C/G		Idd9.4					G	G	G	G	G	G	G	G	G	G	G	G	G	G	G	G	C	C	G	G	G	G	G	G	G	G	G	G	G	G	G	G	G	G	n	G	G	G	G
4	133589274	Gpn2	I:Gpn2	G/T		Idd9.4					T	G	T	G	T	T	T	T	T	G	G	T	T	T	T	G	G	G	T	T	T	T	T	T	G	T	T	G	T	T	T	G	T	T	T	T	T	G	G
4	133590269	Atpbd1b		A/T		Idd9.4					T	T	T	T	T	T	T	T	T	T	T	T	T	A	T	T	T	T	T	T	T	T	T	T	T	T	T	T	T	T	T	T	T	T	T	T	T	T	T
4	133602600		NG	C/T		Idd9.4					C	T	C	T	C	C	C	C	C	T	C	C	C	C	C	T	C	C	C	C	C	C	C	C	T	C	C	T	C	C	C	T	C	C	C	C	C	T	T
4	133606024	Zdhhc18	U3:Zdhhc18	C/T		Idd9.4					T	C	T	C	T	T	T	T	T	C	n	T	T	C	T	C	C	C	T	T	T	T	T	T	C	T	T	C	T	T	T	C	T	T	T	T	T	C	C
4	133608344	Zdhhc18	U3:Zdhhc18	A/G		Idd9.4					G	G	G	G	G	G	G	G	G	G	A	G	G	G	G	G	n	G	G	G	G	G	G	G	G	G	G	G	G	G	G	G	G	G	G	G	G	G	G
4	133610772	Zdhhc18	I:Zdhhc18	C/T		Idd9.4					C	C	C	C	C	C	C	C	C	C	C	C	C	C	C	C	C	C	C	C	C	C	C	C	C	C	C	C	C	C	C	C	C	C	C	C	C	C	C
4	133611832	Zdhhc18	I:Zdhhc18	A/G		Idd9.4					G	A	G	A	G	G	G	G	G	A	G	G	G	A	G	A	G	G	G	G	G	G	G	G	A	G	G	A	G	G	G	n	G	G	G	G	G	A	A
4	133613402	Zdhhc18	I:Zdhhc18	A/G		Idd9.4					G	A	G	A	G	G	G	G	G	A	G	G	G	A	G	A	G	G	G	G	G	G	G	G	A	G	G	A	G	G	G	A	G	G	G	G	G	A	A
4	133614695	Zdhhc18	I:Zdhhc18	A/G		Idd9.4					G	G	G	G	G	G	G	G	G	G	A	G	G	A	G	n	G	G	G	G	G	G	G	G	G	G	G	G	G	G	G	G	G	G	G	G	G	G	G
4	133615006	Zdhhc18	I:Zdhhc18	C/G		Idd9.4					G	G	G	G	G	G	G	G	G	G	G	G	G	C	G	G	C	C	G	G	G	G	G	G	G	G	G	G	G	G	G	G	G	G	G	G	G	G	G
4	133615047	Zdhhc18	I:Zdhhc18	C/G		Idd9.4					C	G	C	G	C	C	C	C	C	G	G	C	C	G	C	G	G	G	C	C	C	C	C	C	G	C	C	G	C	C	C	G	C	C	C	C	C	G	G
4	133615128	Zdhhc18		C/T		Idd9.4					C	C	C	C	C	C	C	C	C	C	C	C	C	C	C	C	C	C	C	C	C	C	C	C	C	C	C	C	C	C	C	C	C	C	C	C	C	C	C
4	133626682	Zdhhc18	I:Zdhhc18	C/T		Idd9.4					T	C	T	C	T	T	T	T	T	C	C	T	T	C	T	C	T	T	T	T	T	T	T	T	C	T	T	C	T	T	T	C	T	T	T	T	T	C	C
4	133628315	Zdhhc18	I:Zdhhc18	A/G		Idd9.4					A	G	A	G	A	n	A	A	A	G	G	A	A	G	A	G	G	G	A	A	A	A	A	A	G	A	A	G	A	A	A	G	n	A	A	A	A	G	G
4	133639330	Zdhhc18	I:Zdhhc18	C/T		Idd9.4					C	T	C	T	C	C	C	C	C	T	C	C	C	C	C	T	C	C	C	C	C	C	C	C	T	C	C	T	C	C	C	T	C	C	C	C	C	T	T
4	133643337	Zdhhc18	I:Zdhhc18	C/T		Idd9.4					T	C	T	C	T	T	T	T	T	C	T	T	T	C	T	C	C	C	T	T	T	T	T	T	C	T	T	C	T	T	T	C	T	T	T	T	T	C	C
4	133643779	Zdhhc18	I:Zdhhc18	C/T		Idd9.4					T	C	T	C	T	T	T	T	T	C	C	T	T	C	T	C	T	T	T	T	T	T	T	T	C	T	T	C	T	T	T	C	T	T	T	T	T	C	C
4	133644737	Zdhhc18	I:Zdhhc18	C/G		Idd9.4					C	G	C	G	C	C	C	C	C	G	G	C	C	G	C	G	C	C	C	C	C	C	C	C	G	C	C	G	C	C	C	G	C	C	C	C	C	G	G
4	133647371	Zdhhc18	I:Zdhhc18	G/T		Idd9.4					G	G	G	G	G	G	G	G	G	G	G	G	G	G	G	G	T	T	G	G	G	G	G	G	G	G	G	G	G	G	G	G	G	G	G	G	G	G	G
4	133649850	Zdhhc18	I:Zdhhc18	A/G		Idd9.4					A	G	A	G	A	A	A	A	A	G	A	A	A	A	A	G	A	A	A	A	A	A	A	A	G	A	A	G	A	A	A	G	A	A	A	A	A	G	G
4	133650071	Zdhhc18	L:Zdhhc18	C/T		Idd9.4					T	T	T	T	T	T	T	T	T	T	C	T	T	T	T	T	T	T	T	T	T	T	T	T	T	T	T	T	T	T	T	T	T	T	T	T	T	T	T
4	133651651		NG	A/G		Idd9.4					G	A	G	A	G	G	G	G	G	A	A	G	G	G	G	A	G	G	G	G	G	G	G	G	A	G	G	A	G	G	G	A	G	G	G	G	G	A	A
4	133653176					Idd9.4					A	A	A	A	A	A	A	A	A	A	A	A	A	A	A	A	A	A	A	A	A	A	A	A	A	A	A	A	A	A	A	A	A	A	A	A	A	A	A
4	133655265		NG	C/T		Idd9.4					T	T	T	T	T	T	T	T	T	T	n	T	T	T	T	T	n	T	T	T	T	T	T	T	T	T	T	T	T	T	T	T	T	T	T	T	T	T	T
4	133656703		NG	A/G		Idd9.4					A	A	G	A	A	A	A	G	A	A	G	A	G	A	A	A	G	G	A	A	A	A	A	A	A	G	G	A	G	A	A	A	A	G	A	A	A	A	A
4	133659701		NG	A/C		Idd9.4					A	A	C	A	A	A	A	C	A	A	A	A	C	A	A	A	A	A	A	A	A	A	A	A	A	C	C	A	C	A	A	A	A	C	A	A	A	A	A
4	133660128		NG	C/G		Idd9.4					C	C	C	C	C	C	C	C	C	C	C	C	C	G	C	C	C	C	C	C	C	C	C	C	C	C	C	C	C	C	C	C	C	C	C	C	C	C	C
4	133660540	Pigv	U3:Pigv	C/T		Idd9.4					T	T	C	T	T	T	T	C	T	T	T	T	C	T	T	T	C	C	T	T	T	T	T	T	T	C	C	T	C	T	T	T	T	C	T	T	T	T	T
4	133660829	Pigv	U3:Pigv	C/T		Idd9.4					T	C	C	C	T	T	T	C	T	C	C	T	C	T	T	C	C	C	T	T	T	T	T	T	C	C	C	C	C	T	T	C	T	C	T	T	T	C	C
4	133663018	Pigv	I:Pigv	A/T		Idd9.4					T	A	A	A	T	T	T	A	T	A	T	n	A	T	T	A	A	A	T	T	T	T	T	T	A	A	A	A	A	T	T	A	T	A	T	T	T	A	A
4	133663049	Pigv	I:Pigv	C/T		Idd9.4					T	T	C	T	T	T	T	C	T	T	T	T	C	T	T	T	C	C	T	T	T	T	T	T	T	C	C	T	C	T	T	T	T	C	T	T	T	T	T
4	133663089	Pigv	I:Pigv	C/G		Idd9.4					C	G	G	G	C	C	C	G	C	G	C	C	G	C	C	G	G	G	C	C	C	C	C	C	G	G	G	G	G	C	C	G	C	G	C	C	C	G	G
4	133663325	Pigv	I:Pigv	A/G		Idd9.4					A	G	G	G	A	A	A	G	A	G	G	A	G	G	A	G	G	G	A	A	A	A	A	A	G	G	G	G	G	A	A	G	A	G	A	A	A	G	G
4	133670563	Pigv	I:Pigv	A/G		Idd9.4					A	G	A	n	A	A	A	A	A	G	n	A	A	A	A	n	A	A	n	n	n	A	A	n	n	n	n	n	A	n	A	n	n	A	A	n	A	G	G
4	133674508		NG	C/T		Idd9.4					T	T	T	T	T	T	T	T	T	T	C	T	T	T	T	T	T	T	T	T	T	T	T	T	T	T	T	T	T	T	T	T	T	T	T	T	T	T	T
4	133676345		NG	C/T		Idd9.4					C	C	C	C	C	C	C	C	C	C	C	C	C	n	C	C	C	T	C	C	C	C	C	C	C	C	C	C	C	C	C	C	C	C	C	C	C	C	C
4	133686520	Arid1a	Cs:Arid1a	G/T		Idd9.4					G	G	T	G	G	G	G	T	G	G	G	G	T	T	G	G	T	T	G	G	G	G	G	G	G	T	T	G	T	G	G	G	G	T	G	G	G	G	G
4	133686579	Arid1a		A/T		Idd9.4					A	A	A	A	A	A	A	A	A	A	A	A	A	T	A	A	A	A	A	A	A	A	A	A	A	A	A	A	A	A	A	A	A	A	A	A	A	A	A
4	133687740	Arid1a		C/T		Idd9.4					C	C	C	C	C	C	C	C	C	C	C	C	C	C	C	C	C	C	C	C	C	C	C	C	C	C	C	C	C	C	C	C	C	C	C	C	C	C	C
4	133694392	Arid1a	I:Arid1a	C/G		Idd9.4					C	G	C	G	C	C	C	C	C	G	C	C	C	C	C	G	C	C	C	C	C	C	C	C	G	C	C	G	C	C	C	G	C	C	C	C	C	G	G
4	133694943	Arid1a	I:Arid1a	C/T		Idd9.4					C	T	C	T	C	C	C	C	C	T	C	C	C	C	C	T	C	C	C	C	C	C	C	C	T	C	C	T	C	C	C	T	C	C	C	C	C	T	T
4	133699579	Arid1a	I:Arid1a	C/T		Idd9.4					C	T	C	T	C	C	C	C	C	T	n	C	C	C	C	T	C	C	n	n	n	C	C	n	n	n	n	n	C	n	C	T	C	C	C	n	C	T	T
4	133699605	Arid1a	I:Arid1a	A/C		Idd9.4					A	C	A	C	A	A	A	A	A	C	A	A	A	A	A	C	A	A	n	n	n	A	A	n	n	n	n	n	A	n	A	C	A	A	A	n	A	C	C
4	133706746	Arid1a	I:Arid1a	C/T		Idd9.4					C	T	T	T	C	C	C	T	C	T	T	C	T	T	C	T	T	T	C	C	C	C	C	C	T	T	T	T	T	C	C	T	C	T	C	C	C	T	T
4	133707961	Arid1a	I:Arid1a	A/G		Idd9.4					A	G	G	G	A	A	A	G	A	G	G	A	G	G	A	G	G	G	A	A	A	A	A	A	G	G	G	G	G	A	A	G	A	G	A	A	A	G	G
4	133708064	Arid1a	I:Arid1a	C/T		Idd9.4					C	T	C	T	C	C	C	C	C	T	C	C	C	C	C	T	C	C	C	C	C	C	C	C	T	C	C	T	C	C	C	T	C	C	C	C	C	T	T
4	133708402	Arid1a	I:Arid1a	A/G		Idd9.4					G	G	A	G	G	G	G	A	G	G	G	G	A	G	G	G	A	A	G	G	G	G	G	G	G	A	A	G	A	G	G	G	G	A	G	G	G	G	G
4	133712823	Arid1a	I:Arid1a	A/G		Idd9.4					G	A	G	A	G	G	G	G	G	n	A	G	G	G	G	A	G	G	n	n	n	n	G	n	n	G	G	n	G	G	G	A	G	G	G	n	G	n	n
4	133713111	Arid1a	I:Arid1a	A/G		Idd9.4					A	G	A	G	A	A	A	A	A	G	A	A	A	A	A	G	A	A	n	n	n	A	A	n	n	n	n	n	A	n	A	G	A	A	A	n	A	G	G
4	133716120	Arid1a	I:Arid1a	A/G		Idd9.4					A	G	G	G	A	A	A	G	A	G	G	A	G	G	A	G	G	G	A	A	A	A	A	A	G	G	G	G	G	A	A	G	A	G	A	A	A	G	G
4	133718675	Arid1a	I:Arid1a	A/G		Idd9.4					G	G	G	G	G	G	G	G	G	G	A	G	G	G	G	G	G	G	G	G	G	G	G	G	G	G	G	G	G	G	G	G	G	G	G	G	G	G	G
4	133725868	Arid1a		C/T		Idd9.4					T	T	T	T	T	T	T	T	T	T	T	T	T	n	T	T	T	T	T	T	T	T	T	T	T	T	T	T	n	T	T	T	T	T	T	T	T	T	T
4	133734892	Arid1a	I:Arid1a	C/T		Idd9.4					C	T	C	T	C	C	C	C	C	T	C	C	C	C	C	T	C	C	C	C	C	C	C	C	T	C	C	T	C	C	C	T	C	C	C	C	C	T	T
4	133741651	Arid1a	I:Arid1a	A/T		Idd9.4					T	A	A	A	T	T	T	A	T	A	A	T	A	T	T	A	A	A	T	T	T	T	T	T	A	A	A	A	A	T	T	A	T	A	T	T	T	A	A
4	133755736	Arid1a	I:Arid1a	G/T		Idd9.4					G	G	T	G	G	G	G	T	G	G	G	G	T	G	G	G	T	T	G	G	G	G	G	G	G	T	T	G	T	G	G	G	G	T	G	G	G	G	G
4	133759746		NG	A/G		Idd9.4					G	A	G	A	G	G	G	G	G	A	A	G	G	G	G	A	G	G	G	G	G	G	G	G	A	G	G	A	G	G	G	A	G	G	G	G	G	A	A
4	133762330		NG	A/G		Idd9.4					G	A	G	A	G	G	G	G	G	A	A	G	G	G	G	A	G	G	G	G	G	G	G	G	A	G	G	A	G	G	G	A	G	G	G	G	G	A	A
4	133768841		NG	A/T		Idd9.4					A	T	T	T	A	A	A	T	A	T	T	A	T	A	A	T	T	T	A	A	A	A	A	A	T	T	T	T	T	A	A	T	A	T	A	A	A	T	T
4	133774723			C/T		Idd9.4					C	C	C	C	C	C	C	C	C	C	C	C	C	T	C	C	C	C	C	C	C	C	C	C	C	C	C	C	C	C	C	C	C	C	C	C	C	C	C
4	133778300		NG	C/T		Idd9.4					T	T	T	T	T	T	T	T	T	T	C	T	T	T	T	T	T	T	T	T	T	T	T	T	T	T	T	T	T	T	T	T	T	T	T	T	T	T	T
4	133783716		NG	C/T		Idd9.4					T	C	C	C	T	T	T	C	T	C	C	T	C	T	T	C	T	T	T	T	T	T	T	T	C	C	C	C	C	T	T	C	T	C	T	T	T	C	C
4	133785379		NG	A/G		Idd9.4					G	G	A	G	G	G	G	A	G	G	G	G	A	G	G	G	G	G	G	G	G	G	G	G	G	A	A	G	A	G	G	G	G	A	G	G	G	G	G
4	133816755	Gm12974	I:Gm12974	A/T		Idd9.4					A	T	T	T	A	A	A	T	A	T	T	A	T	A	A	T	A	A	A	A	A	A	A	A	T	T	T	T	T	A	A	T	A	T	A	A	A	T	T
4	133816991	Gm12974	I:Gm12974	A/G		Idd9.4					A	G	G	G	A	A	A	G	A	G	G	A	G	A	A	G	A	A	A	A	A	A	A	A	G	G	G	G	G	A	A	G	A	G	A	A	A	G	G
4	133818827		NG	G/T		Idd9.4					G	G	G	G	G	G	G	G	G	G	T	G	G	G	G	G	G	G	G	G	G	G	G	G	G	G	G	G	G	G	G	G	G	G	G	G	G	G	G
4	133820128		NG	C/T		Idd9.4					T	C	T	C	T	T	T	T	T	C	C	T	T	T	T	C	T	T	T	T	T	T	T	T	C	T	T	C	T	T	T	C	T	T	T	T	T	C	C
4	133821037		NG	A/G		Idd9.4					G	A	G	A	G	G	G	G	G	A	G	G	G	G	G	A	G	G	G	G	G	G	G	G	A	G	G	A	G	G	G	A	G	G	G	G	G	A	A
4	133846486		NG	A/G		Idd9.4					A	G	A	G	A	A	A	A	A	G	G	A	A	G	A	G	A	G	A	A	A	A	A	A	G	A	A	G	A	A	A	G	A	A	A	A	A	G	G
4	133846877		NG	C/T		Idd9.4					T	C	T	C	T	T	T	T	T	C	C	T	T	T	T	C	T	T	T	T	T	T	T	T	C	T	T	C	T	T	T	C	T	T	T	T	T	C	C
4	133860223	Rps6ka1	I:Rps6ka1	C/T		Idd9.4					C	C	C	C	C	C	C	C	C	C	C	C	C	C	C	C	C	T	C	C	C	C	C	C	C	C	C	C	C	C	C	C	C	C	C	C	C	C	C
4	133864746	Rps6ka1	I:Rps6ka1	C/T		Idd9.4					T	C	T	C	T	T	T	T	T	C	C	T	T	C	T	C	T	C	T	T	T	T	T	T	C	T	T	C	T	T	T	C	T	T	T	T	T	C	C
4	133866143	Rps6ka1	I:Rps6ka1	A/G		Idd9.4					A	A	A	A	A	A	A	A	A	A	G	A	A	A	A	A	A	G	A	A	A	A	A	A	A	A	A	A	A	A	A	A	A	A	A	A	A	A	A
4	133866519	Rps6ka1	I:Rps6ka1	C/T		Idd9.4					C	T	C	T	C	C	C	C	C	T	C	C	C	C	C	T	C	C	C	C	C	C	C	C	T	C	C	T	C	C	C	T	C	C	C	C	C	T	T
4	133869969	Rps6ka1	I:Rps6ka1	C/T		Idd9.4					C	T	C	T	C	C	C	C	C	T	C	C	C	C	C	T	C	C	n	n	n	C	C	n	n	n	n	n	C	n	C	T	C	C	C	n	C	T	T
4	133872514	[>1gene]	I:Rps6ka1+I:Gm12977	A/C		Idd9.4					C	A	C	A	C	C	C	C	C	A	C	C	C	C	C	A	C	C	C	C	C	C	C	C	A	C	C	n	C	C	C	n	C	C	C	C	C	A	A
4	133876002	[>1gene]	I:Rps6ka1+I:Gm12977	A/C		Idd9.4					C	C	C	C	C	C	C	C	C	C	A	C	C	C	C	C	C	C	C	C	C	C	C	C	C	C	C	C	C	C	C	C	C	C	C	C	C	C	C
4	133876216	[>1gene]	I:Rps6ka1+I:Gm12977	G/T		Idd9.4					G	T	G	T	G	G	G	G	G	T	G	G	G	G	G	T	G	G	G	G	G	G	G	G	T	G	G	T	G	G	G	T	G	G	G	G	G	T	T
4	133879171	Rps6ka1	I:Rps6ka1	C/T		Idd9.4					T	C	T	C	T	T	T	T	T	C	C	T	T	C	T	C	T	T	T	T	T	T	T	T	C	T	T	C	T	T	T	C	T	T	T	T	T	C	C
4	133879347	Rps6ka1	I:Rps6ka1	A/C		Idd9.4					C	A	C	A	C	C	C	C	C	A	A	C	C	C	C	A	C	C	C	C	C	C	C	C	A	C	C	A	C	C	C	A	C	C	C	C	C	A	A
4	133879499	Rps6ka1	I:Rps6ka1	C/T		Idd9.4					C	C	T	C	T	C	C	T	C	C	C	C	T	C	T	C	C	C	T	T	T	T	T	C	C	T	T	C	T	C	C	C	C	T	C	T	C	C	C
4	133881637	Rps6ka1	I:Rps6ka1	A/T		Idd9.4					A	T	A	T	A	A	A	A	A	T	A	A	A	A	A	T	A	A	A	A	A	A	A	A	T	A	A	T	A	A	A	T	A	A	A	A	A	T	T
4	133881731	Rps6ka1	I:Rps6ka1	C/T		Idd9.4					T	C	T	C	T	T	T	T	T	C	C	T	T	T	T	C	T	T	T	T	T	T	T	T	C	T	T	C	T	T	T	C	T	T	T	T	T	C	C
4	133882278	Rps6ka1	I:Rps6ka1	C/T		Idd9.4					C	C	C	C	n	C	C	C	C	C	C	C	C	C	n	C	n	C	n	T	n	T	n	C	C	C	C	C	C	C	C	C	C	C	C	T	C	C	C
4	133884291	Rps6ka1		C/T		Idd9.4					C	C	C	C	C	C	C	C	C	C	C	C	C	C	C	C	C	C	C	C	C	C	C	C	C	C	C	C	C	C	C	C	C	C	C	C	C	C	C
4	133884418	Rps6ka1		A/T		Idd9.4					A	A	A	A	A	A	A	A	A	A	A	A	A	T	A	A	A	A	A	A	A	A	A	A	A	A	A	A	A	A	A	A	A	A	T	A	A	A	A
4	133884437	Rps6ka1		G/T		Idd9.4					G	G	G	G	G	G	G	G	G	G	G	G	G	T	G	G	G	G	G	G	G	G	G	G	G	G	G	G	G	G	G	G	G	G	G	G	G	G	G
4	133884761	Rps6ka1	I:Rps6ka1	A/G		Idd9.4					G	G	G	G	G	G	G	G	G	G	G	G	G	G	G	G	G	A	G	G	G	G	G	G	G	G	G	G	G	G	G	G	G	G	G	G	G	G	G
4	133884986	Rps6ka1	I:Rps6ka1	C/T		Idd9.4					C	T	C	T	C	C	C	C	C	T	T	C	C	C	C	T	C	C	C	C	C	C	C	C	T	C	C	n	C	C	C	T	C	C	C	C	C	T	T
4	133885313	Rps6ka1	I:Rps6ka1	C/T		Idd9.4					T	C	T	C	C	T	T	T	T	C	C	T	T	C	C	C	C	C	C	C	C	C	C	n	C	T	T	C	T	T	T	C	T	T	C	C	T	C	C
4	133908158		NG	A/C		Idd9.4					C	A	C	A	C	C	C	C	C	A	A	C	C	C	C	A	C	A	C	C	C	C	C	C	A	C	C	A	C	C	C	A	C	C	C	C	C	A	A
4	133908567		NG	A/T		Idd9.4					A	T	A	T	A	A	A	A	A	T	A	A	A	A	A	T	A	A	A	A	A	A	A	A	T	A	A	T	A	A	A	T	A	A	A	A	A	T	T
4	133925483		NG	A/C		Idd9.4					C	A	C	n	C	C	C	C	C	A	C	C	C	C	C	n	n	A	n	n	n	C	C	n	n	n	n	n	C	n	n	n	C	C	C	n	C	n	n
4	133931057		NG	G/T		Idd9.4					G	G	G	G	T	G	G	G	G	G	G	G	G	T	T	G	G	G	T	T	T	T	T	G	G	G	G	G	G	G	G	G	G	G	T	T	G	G	G
4	133941432		NG	C/G		Idd9.4					G	C	G	C	G	G	G	G	G	C	G	G	G	G	G	C	G	G	G	G	G	G	G	G	C	G	G	C	G	G	G	C	G	G	G	G	G	C	C
4	133962952		NG	A/G		Idd9.4					A	A	A	A	A	A	A	A	A	A	G	A	A	A	A	A	A	A	A	A	A	A	A	A	A	A	A	A	A	A	A	A	A	A	A	A	A	A	A
4	133964175		NG	A/G		Idd9.4					A	G	A	G	A	G	G	A	G	G	G	G	A	A	A	G	A	G	A	A	A	A	A	G	G	A	A	G	A	A	G	G	G	A	A	A	G	G	G
4	133965780	Hmgn2	I,U3:Hmgn2	A/C		Idd9.4					C	C	C	C	C	A	A	C	A	C	C	A	C	C	C	C	C	C	C	C	C	C	C	A	C	C	C	C	C	C	A	C	A	C	C	C	A	C	C
4	133977667	Dhdds	I:Dhdds	A/G		Idd9.4					G	A	G	A	G	G	G	G	G	A	G	G	G	G	G	A	G	G	G	G	G	G	G	G	A	G	G	A	G	G	G	A	G	G	G	G	G	A	A
4	133977766	Dhdds	I:Dhdds	C/T		Idd9.4					C	T	C	T	C	C	C	C	C	T	C	C	C	C	C	T	C	C	C	C	C	C	C	C	T	C	C	T	C	C	C	T	C	C	C	C	C	T	T
4	133985768	Dhdds	I:Dhdds	C/T		Idd9.4					C	T	C	T	C	C	C	C	C	T	C	C	C	C	C	T	C	C	C	C	C	C	C	C	T	C	C	n	C	C	C	n	C	C	C	C	C	T	T
4	133985942	Dhdds	I:Dhdds	A/G		Idd9.4					G	A	G	A	G	G	G	G	G	A	G	G	G	G	G	A	G	G	G	G	G	G	G	G	A	G	G	A	G	G	G	A	G	G	G	G	G	A	A
4	133991692	Dhdds	I:Dhdds	A/G		Idd9.4					G	A	G	A	G	G	G	G	G	A	n	G	G	G	G	A	G	G	G	G	G	G	G	G	A	G	G	A	G	G	G	A	G	G	G	G	G	A	A
4	134001773		NG	C/T		Idd9.4					C	C	C	C	C	C	C	C	C	C	T	C	C	C	C	C	C	C	C	C	C	C	C	C	C	C	C	C	C	C	C	C	C	C	C	C	C	C	C
4	134001806		NG	G/T		Idd9.4					T	G	T	G	T	T	T	T	T	G	G	T	T	T	T	G	T	T	n	n	n	T	T	n	n	n	n	n	T	n	T	G	T	T	T	n	T	G	G
4	134003725	Lin28a	U3:Lin28a	C/G		Idd9.4					C	C	C	n	C	C	C	C	C	n	C	C	C	C	C	C	C	C	n	n	n	n	C	n	n	n	n	n	n	n	n	n	n	C	C	n	n	n	n
4	134007743	Lin28a	I:Lin28a	C/G		Idd9.4					G	C	G	C	G	G	G	G	G	n	G	G	G	G	G	C	G	G	n	n	n	n	G	n	n	G	G	n	G	G	G	C	G	G	G	n	G	n	n
4	134007808	Lin28a	I:Lin28a	C/G		Idd9.4					C	C	C	C	C	C	C	C	C	C	G	C	C	C	C	C	C	C	C	C	C	C	C	C	C	C	C	C	C	C	C	C	C	C	C	C	C	C	C
4	134007869	Lin28a	I:Lin28a	A/G		Idd9.4					A	G	A	G	A	A	A	A	A	G	G	A	A	A	A	G	A	A	A	A	A	A	A	A	G	A	A	G	A	A	A	G	A	A	A	A	A	G	G
4	134007967	Lin28a	Cs:Lin28a	C/T		Idd9.4					T	C	T	C	T	T	T	T	T	C	T	T	T	T	T	C	T	T	T	T	T	T	T	T	C	T	T	C	T	T	T	C	T	T	T	T	T	C	C
4	134010713	Lin28a	I:Lin28a	A/C		Idd9.4					C	A	C	A	C	C	C	C	C	A	C	C	C	C	C	A	C	C	C	C	C	C	C	C	A	C	C	A	C	C	C	A	C	C	C	C	C	A	A
4	134011445	Lin28a	I:Lin28a	C/T		Idd9.4					C	T	C	T	C	C	C	C	C	T	C	C	C	C	C	n	C	C	C	C	C	C	C	C	T	C	C	T	C	C	C	T	C	C	C	C	C	T	T
4	134017469	Lin28a	I:Lin28a	A/G		Idd9.4					A	G	A	n	A	A	A	A	A	G	A	A	A	A	A	n	A	A	n	n	n	A	A	n	n	n	n	n	A	n	A	n	A	A	A	n	A	n	G
4	134018487	[>1gene]	I:Lin28a+I:Gm13061	A/C		Idd9.4					C	A	C	A	C	C	C	C	C	A	n	n	C	C	C	A	C	C	n	n	n	C	C	n	n	n	n	n	C	n	C	A	C	n	C	n	C	A	A
4	134024067		NG	A/G		Idd9.4					A	G	G	G	G	G	G	G	G	G	G	G	G	G	G	G	G	G	G	G	G	G	G	G	G	G	G	G	G	A	G	G	G	G	A	G	G	G	G
4	134024150		NG	A/G		Idd9.4					G	G	A	G	A	A	A	A	A	G	G	A	A	A	A	G	A	A	A	A	A	A	A	A	G	A	A	G	A	G	A	G	A	A	G	A	A	G	G
4	134025258		NG	A/T		Idd9.4					A	T	A	T	A	A	A	A	A	T	T	A	A	A	A	T	A	A	A	A	A	A	A	A	T	A	A	T	A	A	A	T	A	A	A	A	A	T	T
4	134025871			A/G		Idd9.4					A	G	G	G	G	G	G	G	G	G	G	G	G	G	G	G	G	G	G	G	G	G	G	G	G	G	G	G	G	A	G	G	G	G	A	G	G	G	G
4	134026155		NG	A/G		Idd9.4					A	A	G	A	G	G	G	G	G	A	A	G	G	G	G	A	G	G	G	G	G	G	G	G	A	G	G	A	G	A	G	A	G	G	A	G	G	A	A
4	134045299		NG	C/T		Idd9.4					C	T	C	n	C	C	C	C	C	T	C	C	C	C	C	n	C	C	n	n	n	C	C	n	n	n	n	n	C	n	C	n	C	C	C	n	C	n	T
4	134045347		NG	A/C		Idd9.4					C	A	C	A	C	A	A	C	A	A	A	A	C	C	C	A	C	C	C	C	C	C	C	A	A	C	C	A	C	C	A	A	A	C	C	C	A	A	A
4	134045411		NG	C/T		Idd9.4					C	T	C	T	C	T	T	C	T	T	T	T	C	C	C	T	C	C	C	C	C	C	C	T	T	C	C	T	C	C	T	T	T	C	C	C	T	T	T
4	134052772		NG	C/T		Idd9.4					C	C	C	C	C	T	T	C	T	C	C	T	C	C	C	C	C	C	C	C	C	C	C	T	C	C	C	C	C	C	T	C	T	C	C	C	T	C	C
4	134052980			C/T		Idd9.4					T	T	T	T	T	T	T	T	T	T	T	T	T	T	T	T	T	T	T	T	T	T	T	T	T	T	T	T	T	T	T	T	T	T	T	T	T	T	T
4	134053095		NG	C/T		Idd9.4					C	C	C	C	C	T	T	C	T	C	C	T	C	C	C	C	C	C	C	C	C	C	C	T	C	C	C	C	C	C	T	C	T	C	C	C	T	C	C
4	134064156		NG	A/G		Idd9.4					G	G	G	G	G	G	G	G	G	G	A	G	G	G	G	G	G	G	G	G	G	G	G	G	G	G	G	G	G	G	G	G	G	G	G	G	G	G	G
4	134065057		NG	C/T		Idd9.4					C	T	C	T	C	C	C	C	C	T	C	C	C	C	C	T	C	C	C	C	C	C	C	C	T	C	C	T	C	C	C	T	C	C	C	C	C	T	T
4	134065144		NG	A/G		Idd9.4					A	G	A	G	A	G	G	A	G	G	G	G	A	A	A	G	A	A	A	A	A	A	A	G	G	A	A	G	A	A	G	G	G	A	A	A	G	G	G
4	134065971	Aim1l	I:Aim1l	A/G		Idd9.4					A	A	A	A	A	A	A	A	A	A	n	A	A	A	A	A	A	A	A	A	A	A	A	A	A	A	A	A	A	A	A	A	A	A	A	A	A	A	A
4	134071346	Aim1l	I:Aim1l	A/G		Idd9.4					G	G	G	G	G	A	A	G	A	G	n	A	G	G	G	G	G	G	G	G	G	G	G	A	G	G	G	G	G	G	A	G	A	G	G	G	A	G	G
4	134072257	Aim1l	I:Aim1l	A/G		Idd9.4					A	G	A	G	A	A	A	A	A	G	A	A	A	A	A	G	A	A	A	A	A	A	A	A	G	A	A	G	A	A	A	G	A	A	A	A	A	G	G
4	134073801	Aim1l	Cs:Aim1l	C/T		Idd9.4					C	T	C	T	C	C	C	C	C	T	C	C	C	C	C	T	C	C	C	C	C	C	C	C	T	C	C	T	C	C	C	T	C	C	C	C	C	T	T
4	134074850	Aim1l	Cn:Aim1l	A/G		Idd9.4					G	A	G	n	G	A	n	G	A	n	G	A	G	G	G	A	G	G	n	n	n	G	G	n	n	n	n	n	G	n	n	n	A	G	G	n	n	n	n
4	134076670	Aim1l	I:Aim1l	A/C		Idd9.4					A	A	A	A	A	C	C	A	C	A	A	C	A	A	A	A	A	A	A	A	A	A	A	C	A	A	A	A	A	A	C	A	C	A	A	A	C	A	A
4	134077236	Aim1l		G/T		Idd9.4					G	G	G	G	G	G	G	G	G	G	G	G	G	G	G	G	G	G	G	G	G	G	G	G	G	G	G	G	G	G	G	G	G	G	G	G	G	G	G
4	134081140	Aim1l	Cn:Aim1l:RG	A/G		Idd9.4					G	A	G	A	G	G	G	G	G	A	G	G	G	G	G	A	G	G	G	G	G	G	G	G	A	G	G	A	G	G	G	A	G	G	G	G	G	A	A
4	134089261	[>1gene]	I:Aim1l+I:Cd52	G/T		Idd9.4					T	G	G	G	T	T	T	G	T	G	G	T	G	G	T	G	G	n	T	T	T	T	T	T	G	G	G	G	G	n	n	G	T	G	n	T	n	G	G
4	134090942	[>1gene]	I:Aim1l+I:Cd52	A/G		Idd9.4					G	A	G	n	G	G	G	G	G	n	A	G	G	G	G	A	G	G	n	n	n	G	G	n	n	n	n	n	G	n	G	A	G	G	G	n	G	n	n
4	134090966	[>1gene]	I:Aim1l+I:Cd52	G/T		Idd9.4					T	T	G	T	T	T	T	G	T	T	T	T	G	G	T	T	G	T	T	T	T	T	T	T	T	G	G	T	G	T	T	T	n	G	T	T	T	T	T
4	134091140	[>1gene]	Cs:Aim1l+I:Cd52	C/T		Idd9.4					C	C	T	C	C	C	C	T	C	C	C	C	T	T	C	C	T	C	C	C	C	C	C	C	C	T	T	C	T	C	C	C	C	T	C	C	C	C	C
4	134091257	[>1gene]	I:Aim1l+I:Cd52	C/T		Idd9.4					C	T	T	T	C	C	C	T	C	T	T	C	T	T	C	T	T	C	C	C	C	C	C	C	T	T	T	T	T	C	C	T	C	T	C	C	C	T	T
4	134091341	[>1gene]	I:Aim1l+I:Cd52	C/T		Idd9.4					T	C	T	C	T	T	T	T	T	C	C	T	T	T	T	C	T	T	T	T	T	T	T	T	C	T	T	C	T	T	T	C	T	T	T	T	T	C	C
4	134093532	Cd52	I:Cd52	C/T		Idd9.4					C	C	C	C	C	C	C	C	C	C	n	C	C	C	C	C	C	C	C	C	C	C	C	C	C	C	C	C	C	C	C	C	C	C	C	C	C	C	C
4	134114938	Ubxd5		A/G		Idd9.4					G	G	G	G	G	G	G	G	G	G	G	G	G	G	G	G	G	G	G	G	G	G	G	G	G	G	G	G	G	G	G	G	G	G	G	G	G	G	G
4	134116273	Ubxn11	I:Ubxn11	C/T		Idd9.4					T	C	C	C	T	T	T	C	T	C	C	T	C	C	T	C	C	T	T	T	T	T	T	T	C	C	C	C	C	T	T	C	T	C	T	T	T	C	C
4	134116792	Ubxn11	I:Ubxn11	C/G		Idd9.4					C	C	G	C	C	C	C	G	C	C	C	C	G	G	C	C	G	C	C	C	C	C	C	C	C	G	G	C	G	C	C	C	C	G	C	C	C	C	C
4	134117789	Ubxn11	I:Ubxn11	C/T		Idd9.4					C	C	T	C	C	C	C	T	C	C	C	C	T	T	C	C	T	C	C	C	C	C	C	C	C	T	T	C	T	C	C	C	C	T	C	C	C	C	C
4	134118682	Ubxn11	I:Ubxn11	A/G		Idd9.4					A	G	A	G	A	A	A	A	A	G	n	A	A	A	A	G	A	A	A	A	A	A	A	A	G	A	A	G	A	A	A	G	A	A	A	A	A	G	G
4	134121005	Ubxn11	I:Ubxn11	A/T		Idd9.4					A	T	A	T	A	A	A	A	A	T	T	A	A	A	A	T	A	A	A	A	A	A	A	A	T	A	A	T	A	A	A	T	A	A	A	A	A	T	T
4	134124271	Ubxd5		A/G		Idd9.4					G	G	G	G	G	G	G	G	G	G	G	G	G	G	G	G	G	G	G	G	G	G	G	G	G	G	G	G	G	G	G	G	G	G	G	G	G	G	G
4	134126784	Ubxn11	U3:Ubxn11	C/T		Idd9.4					C	T	C	T	C	C	C	C	C	T	T	C	C	C	C	n	C	C	n	n	n	C	C	n	n	n	n	n	C	n	C	T	C	C	C	n	C	T	T
4	134126912			C/T		Idd9.4					C	C	C	C	C	C	C	C	C	C	C	C	C	C	C	C	C	C	C	C	C	C	C	C	C	C	C	C	C	C	C	C	C	C	C	C	C	C	C
4	134127663	Sh3bgrl3	U3:Sh3bgrl3	C/T		Idd9.4					T	T	T	T	T	T	T	T	T	T	C	T	T	T	T	T	T	T	T	T	T	T	T	T	T	T	T	T	T	T	T	T	T	T	T	T	T	T	T
4	134135329	Ccdc21	I:Ccdc21	A/G		Idd9.4					G	G	G	G	G	G	G	G	G	G	A	G	G	G	G	G	G	G	G	G	G	G	G	G	G	G	G	G	G	G	G	G	G	G	G	G	G	G	G
4	134137114	Ccdc21	I:Ccdc21	A/G		Idd9.4					A	G	A	G	A	A	A	A	A	G	G	A	A	A	A	G	A	A	n	n	n	A	A	n	n	n	n	n	A	n	A	G	A	A	A	n	A	G	G
4	134137775	Ccdc21	I:Ccdc21	A/G		Idd9.4					G	A	G	A	G	G	G	G	G	A	A	G	G	G	G	A	G	G	G	G	G	G	G	G	A	G	G	A	G	G	G	A	G	G	G	G	G	A	A
4	134147389	[>1gene]	I:Ccdc21+I:Gm17345	C/G		Idd9.4					C	G	C	G	C	C	C	C	C	G	C	C	C	C	C	G	C	C	C	C	C	C	C	C	G	C	C	G	C	C	C	G	C	C	C	C	C	G	G
4	134147980	[>1gene]	I:Ccdc21+I:Gm17345	C/T		Idd9.4					C	C	C	C	T	T	T	C	T	C	C	T	C	C	T	C	C	T	T	n	T	T	T	T	C	C	C	C	C	C	T	C	T	C	C	T	T	C	C
4	134152757	[>1gene]	I:Ccdc21+I:Gm17345	C/T		Idd9.4					T	C	T	C	T	T	T	T	T	C	C	T	T	T	T	C	T	T	T	T	T	T	T	T	C	T	T	C	T	T	T	C	T	T	T	T	T	C	C
4	134152795	[>1gene]	I:Ccdc21+I:Gm17345	C/T		Idd9.4					C	C	C	C	C	C	C	C	C	C	T	C	C	C	C	C	C	C	C	C	C	C	C	C	C	C	C	C	C	C	C	C	C	C	C	C	C	C	C
4	134152910	Ccdc21		A/G		Idd9.4					G	G	G	G	G	G	G	G	G	G	G	G	G	G	G	G	G	G	G	G	G	G	G	G	G	G	G	G	G	G	G	G	G	G	G	G	G	G	G
4	134153658	Ccdc21	I:Ccdc21	G/T		Idd9.4					T	T	T	T	G	G	G	T	G	T	T	G	T	T	G	T	T	G	G	G	G	G	G	G	T	T	T	T	T	T	G	T	G	T	T	G	G	T	T
4	134165926	Ccdc21	I:Ccdc21	A/C		Idd9.4					C	A	C	n	C	C	C	C	C	A	C	C	C	C	C	A	C	C	n	n	n	C	C	n	n	n	n	n	C	n	C	n	C	C	C	n	C	A	A
4	134166361	Ccdc21	I:Ccdc21	A/C		Idd9.4					C	A	C	n	C	C	C	C	C	A	C	C	C	C	C	n	C	C	n	n	n	C	C	n	n	n	n	n	C	n	C	n	C	C	C	n	C	A	A
4	134169107	Ccdc21	I:Ccdc21	C/T		Idd9.4					C	T	C	T	T	C	C	C	C	T	T	C	C	C	T	T	C	T	T	T	T	T	T	C	T	C	C	T	C	C	C	T	C	C	C	T	C	T	T
4	134169169	Ccdc21	I:Ccdc21	C/T		Idd9.4					T	C	T	C	T	T	T	T	T	C	T	T	T	T	T	C	T	T	T	T	T	T	T	T	C	T	T	C	T	T	T	C	T	T	T	T	T	C	C
4	134176845	Ccdc21	I:Ccdc21	A/G		Idd9.4					A	A	A	A	G	A	A	A	A	A	A	A	A	A	G	A	A	G	G	G	G	G	G	A	A	A	A	A	A	A	A	A	A	A	A	G	A	A	A
4	134177049	Ccdc21		C/T		Idd9.4					C	C	C	C	C	C	C	C	C	C	C	C	C	C	C	C	C	C	C	C	C	C	C	C	C	C	C	C	C	C	C	C	C	C	C	C	C	C	C
4	134179322	Ccdc21	I:Ccdc21	A/G		Idd9.4					A	G	A	G	A	A	A	A	A	G	G	A	A	A	A	G	A	A	n	n	n	A	A	n	n	n	n	n	A	n	A	G	A	A	A	n	A	G	G
4	134187313		NG	A/G		Idd9.4					A	G	A	G	A	A	A	A	A	G	A	A	A	A	A	G	A	A	A	A	A	n	A	A	G	A	A	G	A	A	A	G	A	A	A	A	n	G	G
4	134187787		NG	A/G		Idd9.4					A	G	A	G	G	A	A	A	A	G	G	A	A	A	G	G	A	G	G	G	G	G	G	A	G	A	A	G	A	A	A	G	A	A	A	G	A	G	G
4	134187989		NG	C/G		Idd9.4					G	C	G	C	G	G	G	G	G	C	C	G	G	G	G	C	G	G	G	G	G	G	G	G	C	G	G	C	G	G	G	C	G	G	G	G	G	C	C
4	134188222		NG	C/G		Idd9.4					C	G	C	G	C	C	C	C	C	G	C	C	C	C	C	G	C	C	C	C	C	C	C	C	G	C	C	G	C	C	C	G	C	C	C	C	C	G	G
4	134190960	Gm7534	U3:Gm7534	C/T		Idd9.4					T	C	n	C	C	T	T	T	T	C	C	T	T	T	C	C	T	C	C	C	C	C	C	T	C	T	T	C	T	T	T	C	T	T	T	C	T	C	C
4	134193269	EG665186		C/T		Idd9.4					C	C	C	C	C	C	C	C	C	C	C	C	C	C	C	C	C	C	C	C	C	C	C	C	C	C	C	C	C	C	C	C	C	C	C	C	C	C	C
4	134193949	Gm7534	I:Gm7534	C/T		Idd9.4					T	C	T	C	T	T	T	T	T	C	T	T	T	T	T	C	T	T	n	n	n	T	T	n	n	n	n	n	T	n	n	C	T	T	T	n	T	C	C
4	134193979	Gm7534	I:Gm7534	A/G		Idd9.4					G	G	G	G	G	A	A	G	A	G	G	A	G	G	G	G	G	G	G	G	G	G	G	A	G	G	G	G	G	G	A	G	A	G	G	G	A	G	G
4	134196581	Gm7534	I:Gm7534	A/G		Idd9.4					A	A	A	A	A	A	A	A	A	A	G	A	A	A	A	A	A	A	A	A	A	A	A	A	A	A	A	A	A	A	A	A	A	A	A	A	A	A	A
4	134200924	Gm7534	I:Gm7534	C/G		Idd9.4					C	C	C	C	G	C	C	C	C	C	C	C	C	C	G	C	C	G	G	G	G	G	G	C	C	C	C	C	C	C	C	C	C	C	C	G	C	C	C
4	134214998	Catsper4	I:Catsper4	G/T		Idd9.4					G	T	G	T	G	G	G	G	G	T	G	G	G	G	G	T	G	G	G	G	G	G	G	G	T	G	G	T	G	G	G	T	G	G	G	G	G	T	T
4	134218174	Catsper4	StopL,Cs,I:Catsper4	A/G		Idd9.4					G	A	G	A	G	G	G	G	G	A	A	G	G	G	G	A	G	G	n	n	n	G	G	n	n	n	n	n	G	n	G	A	G	G	G	n	G	A	A
4	134218795	Catsper4	I:Catsper4	A/G		Idd9.4					G	A	G	A	G	A	A	G	A	A	A	A	G	A	G	A	G	G	G	G	G	G	G	A	A	G	G	A	G	G	A	A	A	G	G	G	A	A	A
4	134222240	Catsper4		A/G		Idd9.4					G	G	G	G	G	G	G	G	G	G	G	G	G	G	G	G	G	G	G	G	G	G	G	G	G	G	G	G	G	G	G	G	G	G	G	G	G	G	G
4	134223472	Catsper4	I:Catsper4	A/G		Idd9.4					G	A	G	A	G	A	A	G	A	A	A	A	G	A	G	A	G	G	G	G	G	G	G	A	A	G	G	A	G	G	A	A	A	G	G	G	A	A	A
4	134223863	Catsper4	I:Catsper4	A/G		Idd9.4					G	A	G	A	G	G	G	G	G	A	G	G	G	G	G	A	n	G	G	G	G	G	G	G	A	G	G	A	G	G	G	A	G	G	G	G	G	A	A
4	134227373	Catsper4	U5:Catsper4	A/G		Idd9.4					A	G	A	G	A	G	G	A	G	G	G	G	A	G	A	G	A	A	A	A	A	A	A	G	G	A	A	G	A	A	G	G	G	A	A	A	G	G	G
4	134243555	Zfp593	U3:Zfp593	C/T		Idd9.4					C	T	C	T	C	C	C	C	C	T	C	C	C	C	C	T	C	C	C	C	C	C	C	C	T	C	C	T	C	C	C	T	C	C	C	C	C	T	T
4	134244661	[>1gene]	I,SS:E130218I03Rik+U3:Zfp593	C/T		Idd9.4					C	C	C	C	C	T	T	C	T	C	C	T	C	T	C	C	C	C	C	C	C	C	C	T	C	C	C	C	C	C	T	C	T	C	C	C	T	C	C
4	134248667		NG	C/T		Idd9.4					C	T	C	T	C	C	C	C	C	T	T	C	C	C	n	T	C	C	n	n	n	C	C	n	n	n	n	n	n	n	C	T	C	C	C	n	C	T	T
4	134253037	Grrp1	I:Grrp1	A/C		Idd9.4					C	A	C	A	C	C	C	C	C	n	C	C	C	C	C	A	C	C	n	n	n	n	C	n	n	C	C	n	C	C	C	A	C	C	C	n	C	n	n
4	134258336		NG	C/T		Idd9.4					T	C	T	C	T	T	T	T	T	C	T	T	T	C	T	C	T	T	n	n	n	T	T	n	n	n	n	n	T	n	T	C	T	T	T	n	T	C	C
4	134264379		NG	C/G		Idd9.4					G	G	G	G	G	G	G	G	G	G	C	G	G	G	G	G	G	G	G	G	G	G	G	G	G	G	G	G	G	G	G	G	G	G	G	G	G	G	G
4	134266559		NG	A/G		Idd9.4					A	G	A	G	A	A	A	A	A	G	G	A	A	G	A	G	A	A	A	A	A	A	A	A	G	A	A	G	A	A	A	G	A	A	A	A	A	G	G
4	134267014		NG	G/T		Idd9.4					G	G	T	G	G	G	G	T	G	G	G	G	T	G	G	G	G	G	G	G	G	G	G	G	G	T	T	G	T	G	G	G	G	T	G	G	G	G	G
4	134267046		NG	A/T		Idd9.4					A	T	A	T	A	A	A	A	A	T	T	A	A	T	A	T	A	A	A	A	A	A	A	A	T	A	A	T	A	A	A	T	A	A	A	A	A	T	T
4	134271392			C/T		Idd9.4					T	T	T	T	T	T	T	T	T	T	T	T	T	T	T	T	T	T	T	T	T	T	T	T	T	T	T	T	T	T	T	T	T	T	T	T	T	T	T
4	134271476		NG	A/T		Idd9.4					T	A	T	A	T	T	T	T	T	A	T	T	T	T	T	A	T	T	T	T	T	T	T	T	A	T	T	A	T	T	T	A	T	T	T	T	T	A	A
4	134271709		NG	C/T		Idd9.4					T	T	T	T	T	T	T	T	T	T	C	T	T	C	T	T	T	T	T	T	T	T	T	T	T	T	T	T	T	T	T	T	T	T	T	T	T	T	T
4	134272524			C/T		Idd9.4					C	C	C	C	C	C	C	C	C	C	C	C	C	C	C	C	C	C	C	C	C	C	C	C	C	C	C	C	C	C	C	C	C	C	C	C	C	C	C
4	134272809		NG	A/C		Idd9.4					C	A	C	A	C	C	C	C	C	A	A	C	C	C	C	A	C	C	n	n	n	C	C	n	n	n	n	n	C	n	C	A	C	C	C	n	C	A	A
4	134272883		NG	A/G		Idd9.4					G	G	G	G	G	A	A	G	A	G	G	A	G	G	G	G	G	G	n	n	n	G	G	n	n	n	n	n	G	n	A	G	n	G	G	n	A	G	G
4	134283929	Pdik1l	I:Pdik1l	C/T		Idd9.4					T	T	T	T	T	T	T	T	T	T	C	T	T	C	T	T	T	T	T	T	T	T	T	T	T	T	T	T	T	T	T	T	T	T	T	T	T	T	T
4	134306497		NG	A/G		Idd9.4					A	G	A	G	A	A	A	A	A	G	G	A	A	G	A	G	A	A	A	A	A	A	A	A	G	A	A	G	A	A	A	G	A	A	A	A	A	G	G
4	134306671		NG	A/T		Idd9.4					T	T	T	T	T	T	T	T	T	T	T	T	T	A	T	T	T	T	T	T	T	T	T	T	T	T	T	T	T	T	T	T	T	T	T	T	T	T	T
4	134306971			A/G		Idd9.4					A	A	A	A	A	A	A	A	A	A	A	A	A	A	A	A	A	A	A	A	A	A	A	A	A	A	A	A	A	A	A	A	A	A	A	A	A	A	A
4	134309493		NG	G/T		Idd9.4					T	G	T	G	T	T	T	T	T	G	G	T	T	T	T	G	T	T	T	T	T	T	T	T	G	T	T	G	T	T	T	G	T	T	T	T	T	G	G
4	134310502		NG	C/G		Idd9.4					C	C	C	C	C	C	C	C	C	C	G	C	C	C	C	C	C	C	C	C	C	C	C	C	C	C	C	C	C	C	C	C	C	C	C	C	C	C	C
4	134315926	Trim63	I:Trim63	A/G		Idd9.4					G	G	G	G	G	G	G	G	G	G	A	G	G	A	G	G	G	G	G	G	G	G	G	G	G	G	G	G	G	G	G	G	G	G	G	G	G	G	G
4	134316322	Trim63	I:Trim63	A/G		Idd9.4					G	A	G	A	G	G	G	G	G	A	G	G	G	A	G	A	G	G	G	G	G	G	G	G	A	G	G	A	G	G	G	A	G	G	G	G	G	A	A
4	134316358	Trim63		A/G		Idd9.4					G	G	G	G	G	G	G	G	G	G	G	G	G	n	G	G	G	G	G	G	G	G	G	G	G	G	G	G	G	G	G	G	G	G	G	G	G	G	G
4	134325059	Trim63	Cs:Trim63	A/C		Idd9.4					A	C	A	C	C	A	A	A	A	C	C	A	A	C	C	C	A	A	C	C	C	C	C	A	C	A	A	C	A	A	A	C	A	A	A	C	A	C	C
4	134326710	Trim63	I:Trim63	C/T		Idd9.4					T	C	T	C	T	T	T	T	T	C	T	T	T	T	T	C	T	T	T	T	T	T	T	T	C	T	T	C	T	T	T	C	T	T	T	T	T	C	C
4	134327664	Trim63		A/G		Idd9.4					G	G	G	G	G	G	G	G	G	G	G	G	G	G	G	G	G	G	G	G	G	G	G	G	G	G	G	G	G	G	G	G	G	G	G	G	G	G	G
4	134327863	Trim63	I:Trim63	A/G		Idd9.4					G	G	G	G	A	G	G	G	G	G	G	G	G	G	A	G	G	G	A	A	A	A	A	G	G	G	G	G	G	G	G	G	G	G	G	A	G	G	G
4	134328918	Trim63	U3:Trim63	A/G		Idd9.4					G	A	G	A	G	G	G	G	G	A	G	G	G	G	G	A	G	G	G	G	G	G	G	G	A	G	G	A	G	G	G	A	G	G	G	G	G	A	A
4	134333879		NG	A/G		Idd9.4					G	G	G	G	n	G	G	G	G	G	n	G	G	G	n	G	G	G	n	n	n	n	n	G	G	G	G	G	G	G	G	G	G	G	G	n	G	G	G
4	134336464			C/T		Idd9.4					C	C	C	C	C	C	C	C	C	C	C	C	C	T	C	C	C	C	C	C	C	C	C	C	C	C	C	C	C	C	C	C	C	C	C	C	C	C	C
4	134347705	Slc30a2	I:Slc30a2	C/T		Idd9.4					C	T	C	T	C	C	C	C	C	T	T	C	C	C	C	T	C	C	C	C	C	C	C	C	T	C	C	T	C	C	C	T	C	C	C	C	C	T	T
4	134347740	Slc30a2	I:Slc30a2	C/T		Idd9.4					C	T	C	T	C	C	C	C	C	T	T	C	C	C	C	T	C	C	C	C	C	C	C	C	T	C	C	T	C	C	C	T	C	C	C	C	C	T	T
4	134348252	Slc30a2	I:Slc30a2	C/T		Idd9.4					T	C	T	C	C	T	T	T	T	C	C	T	T	C	C	C	T	T	C	C	C	C	C	T	C	T	T	C	T	T	T	C	T	T	T	C	T	C	C
4	134348359	Slc30a2	I:Slc30a2	C/G		Idd9.4					G	C	G	C	G	G	G	G	G	C	G	G	G	G	G	C	G	G	G	G	G	G	G	G	C	G	G	C	G	G	G	C	G	G	G	G	G	C	C
4	134357389	Extl1	U3:Extl1	A/G		Idd9.4					A	G	A	G	A	A	A	A	A	G	G	A	A	G	A	G	A	A	A	A	A	A	A	A	G	A	A	G	A	A	A	G	A	A	A	A	A	G	G
4	134364432	Extl1		A/G		Idd9.4					G	G	G	G	G	G	G	G	G	G	G	G	G	G	G	G	G	G	G	G	G	G	G	G	G	G	G	G	G	G	G	G	G	G	G	G	G	G	G
4	134365621	Extl1	I:Extl1	C/T		Idd9.4					C	C	C	C	C	C	C	C	C	C	T	C	C	C	C	C	C	C	C	C	C	C	C	C	C	C	C	C	C	C	C	C	C	C	C	C	C	C	C
4	134366837	Extl1	I:Extl1	A/G		Idd9.4					A	G	A	G	A	A	A	A	A	G	G	A	A	A	A	G	A	A	A	A	A	A	A	A	G	A	A	G	A	A	A	G	A	A	A	A	A	G	G
4	134368988	Extl1	I:Extl1	C/T		Idd9.4					C	T	C	T	C	C	C	C	C	T	T	C	C	C	C	T	C	C	C	C	C	C	C	C	T	C	C	T	C	C	C	T	C	C	C	C	C	T	T
4	134369760	Extl1		A/G		Idd9.4					A	A	A	A	A	A	A	A	A	A	A	A	A	A	A	A	A	A	A	A	A	A	A	A	A	A	A	A	A	A	A	A	A	A	A	A	A	A	A
4	134370761	Extl1	I:Extl1	G/T		Idd9.4					G	G	G	G	G	G	G	G	G	G	G	G	G	G	G	G	G	G	G	G	G	G	G	G	G	G	G	G	G	G	G	G	G	G	G	G	G	G	G
4	134371151	Extl1	Cn,I:Extl1:LI	A/T		Idd9.4					T	A	T	A	T	T	T	T	T	A	T	T	T	T	T	A	T	T	T	T	T	T	T	T	A	T	T	A	T	T	T	A	T	T	T	T	T	A	A
4	134372548	Extl1	U5,I:Extl1	A/T		Idd9.4					T	A	T	A	T	T	T	T	T	A	T	T	T	T	T	A	T	T	T	T	T	T	T	T	A	T	T	A	T	T	T	A	T	T	T	T	T	A	A
4	134373468	Extl1	I:Extl1	A/C		Idd9.4					A	C	A	C	A	A	A	A	A	C	C	A	A	A	A	C	A	A	A	A	A	A	A	A	C	A	A	C	A	A	A	C	A	A	A	A	A	C	C
4	134404164	Pafah2	Cs,I:Pafah2	C/T		Idd9.4					C	C	C	C	C	C	C	C	C	C	T	C	C	C	C	C	C	C	C	C	C	C	C	C	C	C	C	C	C	C	C	C	C	C	C	C	C	C	C
4	134404469	Pafah2	I:Pafah2	G/T		Idd9.4					T	G	T	G	T	T	T	T	T	G	G	T	T	T	T	G	T	T	T	T	T	T	T	T	G	T	T	G	T	T	T	G	T	T	T	T	T	G	G
4	134404704	Pafah2	I:Pafah2	A/C		Idd9.4					C	A	C	A	C	C	C	C	C	A	A	C	C	C	C	A	C	C	C	C	C	C	C	C	A	C	C	A	C	C	C	A	C	C	C	C	C	A	A
4	134407472	Pafah2	I:Pafah2	A/G		Idd9.4					A	A	A	A	A	A	A	A	A	A	G	A	A	A	A	A	A	A	A	A	A	A	A	A	A	A	A	A	A	A	A	A	A	A	A	A	A	A	A
4	134420681	Pafah2	I:Pafah2	C/T		Idd9.4					T	C	T	C	T	T	T	T	T	C	C	T	T	T	T	C	T	T	T	T	n	T	T	T	C	T	T	C	T	n	T	C	n	T	T	T	T	C	C
4	134423466	Pafah2	I:Pafah2	A/G		Idd9.4					G	G	A	G	A	G	G	A	G	G	G	G	A	A	A	G	A	G	A	A	A	A	A	G	G	A	A	G	A	G	G	G	G	A	G	A	G	G	G
4	134425447	Pafah2	I:Pafah2	A/C		Idd9.4					A	A	C	A	C	A	A	C	A	A	C	A	C	?	C	A	C	A	C	C	C	C	C	A	A	C	C	A	C	A	A	A	A	C	A	C	A	A	A
4	134432197		NG	C/G		Idd9.4					C	C	C	C	C	C	C	C	C	C	n	C	C	C	C	C	C	C	C	C	C	C	C	C	C	C	C	C	C	C	C	C	C	C	C	C	C	C	C
4	134432256		NG	G/T		Idd9.4					T	G	G	G	G	T	T	G	T	G	G	T	G	G	G	G	G	T	G	G	G	G	G	T	G	G	G	G	G	T	T	G	T	G	T	G	T	G	G
4	134432536		NG	C/T		Idd9.4					C	T	C	T	C	C	C	C	C	T	n	C	C	C	C	T	C	C	C	C	C	C	C	C	T	C	C	T	C	C	C	T	C	C	C	C	C	T	T
4	134440519		NG	A/C		Idd9.4					C	C	C	C	A	C	C	C	C	C	C	C	C	C	A	C	C	C	n	n	n	A	n	n	n	n	n	n	C	n	C	C	C	C	C	n	C	C	C
4	134440589		NG	C/G		Idd9.4					C	G	C	G	C	C	C	C	C	G	G	C	C	C	C	G	C	C	C	C	C	C	C	C	G	C	C	G	C	C	C	G	C	C	C	C	C	G	G
4	134442165		NG	C/T		Idd9.4					C	T	C	T	C	C	C	C	C	T	T	C	C	C	C	T	C	C	C	C	C	C	C	C	T	C	C	T	C	C	C	T	C	C	C	C	C	T	T
4	134457650		NG	A/G		Idd9.4					G	G	G	G	G	G	G	G	G	G	A	G	G	G	G	G	G	G	G	G	G	G	G	G	G	G	G	G	G	G	G	G	G	G	G	G	G	G	G
4	134458318		NG	A/G		Idd9.4					A	G	A	G	G	A	A	A	A	G	A	A	A	A	G	G	A	A	G	G	G	G	G	A	G	A	A	G	A	A	A	G	A	A	A	G	A	G	G
4	134458997		NG	A/C		Idd9.4					A	C	A	C	C	A	A	A	A	C	n	A	A	A	C	C	A	A	C	C	C	C	C	A	C	A	A	C	A	A	A	C	A	A	A	C	A	C	C
4	134459736		NG	A/G		Idd9.4					G	A	G	A	A	G	G	G	G	A	A	G	G	G	A	A	G	G	A	A	A	A	A	G	A	G	G	A	G	G	G	A	G	G	G	A	G	A	A
4	134462097		NG	A/G		Idd9.4					G	G	G	G	G	G	G	G	G	G	A	G	G	G	G	G	G	G	G	G	G	G	G	G	G	G	G	G	G	G	G	G	G	G	G	G	G	G	G
4	134462112		NG	C/T		Idd9.4					T	C	T	C	C	T	T	T	T	C	C	T	T	T	C	C	T	C	C	C	C	C	C	T	C	T	T	C	T	T	T	C	T	T	T	C	T	C	C
4	134465931		NG	A/G		Idd9.4					A	G	A	G	A	A	A	A	A	G	A	A	A	A	A	G	A	A	A	A	A	A	A	A	G	A	A	G	A	A	A	G	A	A	A	A	A	G	G
4	134466408		NG	A/G		Idd9.4					G	G	G	G	A	G	G	G	G	G	G	G	G	G	A	G	G	A	A	A	A	A	A	G	G	G	G	G	G	G	G	G	G	G	G	A	G	G	G
4	134466540		NG	C/T		Idd9.4					C	T	C	T	C	C	C	C	C	T	C	C	C	C	C	T	C	C	C	C	C	C	C	C	T	C	C	T	C	C	C	T	C	C	C	C	C	T	T
4	134470833	Stmn1	Cs:Stmn1	A/G		Idd9.4					A	A	G	A	A	A	A	G	A	A	A	A	G	A	A	A	G	A	A	A	A	A	A	A	A	G	G	A	G	A	A	A	A	G	A	A	A	A	A
4	134470856	Stmn1	I:Stmn1	A/T		Idd9.4					A	T	A	T	A	A	A	A	A	T	A	A	A	A	A	T	A	A	n	n	n	A	A	n	n	n	n	n	A	n	A	T	A	A	A	n	A	T	T
4	134471169	Stmn1	I:Stmn1	C/T		Idd9.4					C	C	C	C	C	C	C	C	C	C	C	C	C	C	C	C	C	T	C	C	C	C	C	C	C	C	C	C	C	C	C	C	C	C	C	C	C	C	C
4	134471307	Stmn1	I:Stmn1	C/T		Idd9.4					T	C	T	C	C	T	T	T	T	C	C	T	T	T	C	C	T	C	C	C	C	C	C	T	C	T	T	C	T	T	T	C	T	T	T	C	T	C	C
4	134471330	Stmn1	I:Stmn1	A/C		Idd9.4					C	C	C	C	A	C	C	C	C	C	C	C	C	C	A	C	C	A	A	A	A	A	A	C	C	C	C	C	C	C	C	C	C	C	C	A	C	C	C
4	134474755		NG	A/G		Idd9.4					G	G	A	G	A	G	G	A	G	G	A	G	A	A	A	G	A	A	A	A	A	A	A	G	G	A	A	G	A	G	G	G	G	A	G	A	G	G	G
4	134479685		NG	A/C		Idd9.4					A	A	C	A	A	C	C	n	C	A	C	C	C	C	A	A	C	C	n	n	n	A	A	n	n	n	n	n	C	n	C	A	C	C	A	n	C	A	A
4	134479740		NG	C/T		Idd9.4					C	C	T	C	C	T	T	T	T	C	C	n	T	T	C	C	T	T	n	n	n	C	C	n	n	n	n	n	T	n	T	C	T	T	C	n	T	C	C
4	134490269		NG	A/G		Idd9.4					G	G	A	G	G	A	A	A	A	G	A	A	A	A	G	G	A	A	G	G	G	G	G	A	G	A	A	G	A	G	A	G	A	A	G	G	A	G	G
4	134490309		NG	A/G		Idd9.4					G	A	G	A	G	G	G	G	G	A	A	G	G	G	G	A	G	G	G	G	G	G	G	G	A	G	G	A	G	G	G	A	G	G	G	G	G	A	A
4	134491943		NG	A/G		Idd9.4					A	G	G	G	A	G	G	G	G	G	G	G	G	G	A	G	G	G	A	A	A	A	A	G	G	G	G	G	G	A	G	G	G	G	A	A	G	G	G
4	134496846			A/C		Idd9.4					C	C	C	C	C	C	C	C	C	C	n	C	C	C	C	C	C	C	C	C	C	C	C	C	C	C	C	C	C	C	C	C	C	C	C	C	C	C	C
4	134496889	Paqr7	U5:Paqr7	C/T		Idd9.4					T	C	T	C	T	C	C	T	C	C	C	C	T	C	T	C	T	C	T	T	T	n	T	C	C	T	T	C	T	T	C	C	C	T	T	T	C	C	C
4	134498118	Paqr7	I:Paqr7	A/G		Idd9.4					G	G	A	G	G	A	A	A	A	G	A	A	A	A	G	G	A	A	G	G	G	G	G	A	G	A	A	G	A	G	A	G	A	A	G	G	A	G	G
4	134501332	Paqr7	I:Paqr7	A/T		Idd9.4					T	A	T	A	T	T	T	T	T	A	T	T	T	T	T	A	T	T	T	T	T	T	T	T	A	T	T	A	T	T	T	A	T	T	T	T	T	A	A
4	134503337	Paqr7	I:Paqr7	C/T		Idd9.4					C	C	C	C	C	C	C	C	C	C	n	C	C	C	C	C	C	C	C	C	C	C	C	C	C	C	C	C	C	C	C	C	C	C	C	C	C	C	C
4	134503596	Paqr7	I:Paqr7	A/C		Idd9.4					C	A	C	A	C	C	C	C	C	A	C	C	C	C	C	A	C	C	C	C	C	C	C	C	A	C	C	A	C	C	C	A	C	C	C	C	C	A	A
4	134539227	Sepn1	U3:Sepn1	A/G		Idd9.4					G	A	A	A	G	A	A	A	A	A	A	A	A	A	G	A	A	A	G	G	G	G	G	A	A	A	A	A	A	G	A	A	A	A	G	G	A	A	A
4	134541808	Sepn1	I:Sepn1	A/G		Idd9.4					A	A	G	A	A	G	G	G	G	A	G	G	G	G	A	G	G	G	A	A	A	A	A	G	A	G	G	A	G	A	G	A	G	G	A	A	G	A	A
4	134559706			A/G		Idd9.4					G	G	G	G	G	G	G	G	G	G	G	G	G	G	G	G	G	G	G	G	G	G	G	G	G	G	G	G	G	G	G	G	G	G	G	G	G	G	G
4	134560884		NG	A/G		Idd9.4					A	A	A	A	A	A	A	A	A	A	G	A	A	A	A	G	A	A	A	A	A	A	A	A	A	A	A	A	A	A	A	n	A	A	A	A	A	A	A
4	134568933	Man1c1	Cs:Man1c1	C/T		Idd9.4					T	C	C	C	T	C	C	C	C	C	C	C	C	C	T	C	C	C	T	T	T	T	T	C	C	C	C	C	C	T	C	C	C	C	T	T	C	C	C
4	134571173	Man1c1	I:Man1c1	G/T		Idd9.4					G	T	T	T	G	T	T	T	T	T	G	T	T	T	G	G	T	G	G	G	G	G	G	T	T	T	T	T	T	G	T	T	T	T	G	G	T	T	T
4	134572131	Man1c1	I:Man1c1	A/G		Idd9.4					G	A	A	A	G	A	A	A	A	A	G	A	A	A	G	G	A	A	G	G	G	G	G	A	A	A	A	A	A	G	A	A	A	A	G	G	A	A	A
4	134581402	Man1c1	I:Man1c1	C/G		Idd9.4					G	C	G	C	G	G	G	G	G	C	G	G	G	G	G	G	G	G	G	G	G	G	G	G	C	G	G	C	G	G	G	C	G	G	G	G	G	C	C
4	134584551	Man1c1	I:Man1c1	C/T		Idd9.4					T	T	T	T	T	T	T	T	T	T	C	T	T	T	T	n	T	T	T	T	T	T	T	T	T	T	T	T	T	T	T	T	T	T	T	T	T	T	T
4	134587176	Man1c1		A/G		Idd9.4					G	G	G	G	G	G	G	G	G	G	G	G	G	A	G	G	G	G	G	G	G	G	G	G	G	G	G	G	G	G	G	G	G	G	G	G	G	G	G
4	134589065	Man1c1	I:Man1c1	C/T		Idd9.4					C	C	C	C	C	C	C	C	C	C	C	C	C	C	C	T	C	C	C	C	C	C	C	C	C	C	C	C	C	C	C	C	C	C	C	C	C	C	C
4	134589132	Man1c1	I:Man1c1	C/T		Idd9.4					T	T	T	T	C	C	C	T	C	T	C	C	T	C	C	C	T	T	C	C	C	C	C	C	T	T	T	T	T	T	C	T	T	T	T	C	C	T	T
4	134589370	Man1c1	I:Man1c1	C/G		Idd9.4					G	G	G	G	C	C	C	G	C	G	C	C	G	G	C	C	G	G	C	C	C	C	C	C	G	G	G	G	G	G	C	G	G	G	G	C	C	G	G
4	134589403	Man1c1	I:Man1c1	A/G		Idd9.4					G	G	G	G	G	G	G	G	G	G	G	G	G	G	G	n	G	G	G	G	G	G	G	G	G	G	G	G	G	G	G	G	G	G	G	G	G	G	G
4	134596796	Man1c1	I:Man1c1	C/T		Idd9.4					C	C	C	C	C	C	C	C	C	C	T	C	C	C	C	n	C	C	C	C	C	C	C	C	C	C	C	C	C	C	C	C	C	C	C	C	C	C	C
4	134604812	Man1c1	I:Man1c1	A/C		Idd9.4					A	A	A	A	A	A	A	A	A	A	C	A	A	C	A	C	A	C	A	A	A	A	A	A	A	A	A	A	A	A	A	A	A	A	A	A	A	A	A
4	134605757	Man1c1	I:Man1c1	A/G		Idd9.4					A	A	A	A	A	A	A	A	A	A	n	A	A	A	A	A	A	G	A	A	A	A	A	A	A	A	A	A	A	A	A	A	A	A	A	A	A	A	A
4	134605813	Man1c1	I:Man1c1	A/C		Idd9.4					A	A	A	A	A	A	A	A	A	A	n	A	A	A	A	C	A	C	A	A	A	A	A	A	A	A	A	A	A	A	A	A	A	A	A	A	A	A	A
4	134605962	Man1c1	I:Man1c1	C/T		Idd9.4					C	C	C	C	C	C	C	C	C	C	C	C	C	C	C	T	C	n	C	C	C	C	C	C	C	C	C	C	C	C	C	C	C	C	C	C	C	C	C
4	134606866	Man1c1	I:Man1c1	A/G		Idd9.4					G	G	n	G	G	G	G	G	G	G	G	G	n	A	G	G	G	G	G	G	G	G	G	G	G	G	G	G	G	G	G	G	G	G	G	G	G	G	G
4	134609087	Man1c1	I:Man1c1	C/T		Idd9.4					T	T	T	T	C	C	C	T	C	T	T	C	T	T	C	T	T	T	C	C	C	C	C	C	T	T	T	T	T	T	C	T	T	T	T	C	C	T	T
4	134611465	Man1c1	I:Man1c1	A/G		Idd9.4					A	A	A	A	G	G	G	A	G	A	n	G	A	A	G	A	A	A	G	G	G	G	G	G	A	A	A	A	A	A	G	A	A	A	A	G	G	A	A
4	134621911	Man1c1	I:Man1c1	A/G		Idd9.4					G	G	G	G	A	A	A	G	A	G	G	A	G	A	A	G	G	G	A	A	A	A	A	A	G	G	G	G	G	G	A	G	G	G	G	A	A	G	G
4	134627249	Man1c1	I:Man1c1	A/G		Idd9.4					A	A	A	A	A	A	A	A	A	A	G	A	A	A	A	A	A	A	A	A	A	A	A	A	A	A	A	A	A	A	A	A	A	A	A	A	A	A	A
4	134627324	Man1c1	I:Man1c1	C/T		Idd9.4					T	T	T	T	T	T	T	T	T	T	C	T	T	T	T	T	T	T	T	T	T	T	T	T	T	T	T	T	T	T	T	T	T	T	T	T	T	T	T
4	134627377	Man1c1	I:Man1c1	C/T		Idd9.4					C	C	C	C	T	T	T	C	T	C	C	T	C	T	T	T	C	T	T	T	T	T	T	T	C	C	C	C	C	C	T	C	C	C	C	T	T	C	C
4	134628523	Man1c1	I:Man1c1	A/G		Idd9.4					A	A	A	A	A	A	A	A	A	A	A	A	A	A	A	G	A	G	A	A	A	A	A	A	A	A	A	A	A	A	A	A	A	A	A	A	A	A	A
4	134628661	Man1c1	I:Man1c1	C/T		Idd9.4					T	T	T	T	T	T	T	T	T	T	C	T	T	T	T	T	T	T	T	T	T	T	T	T	T	T	T	T	T	T	T	T	T	T	T	T	T	T	T
4	134634211	Man1c1	I:Man1c1	A/G		Idd9.4					G	A	A	A	A	G	G	A	G	A	G	G	A	A	A	G	A	G	A	A	A	A	A	G	A	A	A	A	A	G	G	A	G	A	G	A	G	A	A
4	134634362	Man1c1	I:Man1c1	A/G		Idd9.4					G	G	G	G	G	G	G	G	G	G	G	G	G	G	G	G	G	n	G	G	G	G	G	G	G	G	G	G	G	G	G	G	G	G	G	G	G	G	G
4	134634897	Man1c1	I:Man1c1	C/T		Idd9.4					C	T	T	T	C	C	C	T	C	T	C	C	T	C	C	C	T	C	C	C	C	C	C	C	T	T	T	T	T	C	C	T	C	T	C	C	C	T	T
4	134634973	Man1c1		A/G		Idd9.4					G	G	G	G	G	G	G	G	G	G	G	G	G	G	G	G	G	G	G	G	G	G	G	G	G	G	G	G	G	G	G	G	G	G	G	G	G	G	G
4	134637360	Man1c1	I:Man1c1	C/T		Idd9.4					C	C	C	C	C	C	C	C	C	C	C	C	C	C	C	T	C	C	C	C	C	C	C	C	C	C	C	C	C	C	C	C	C	C	C	C	C	C	C
4	134640170	Man1c1	I:Man1c1	A/G		Idd9.4					A	A	A	A	A	A	A	A	A	A	G	A	A	A	A	G	A	A	A	A	A	A	A	A	A	A	A	A	A	A	A	A	A	A	A	A	A	A	A
4	134643104	Man1c1		A/G		Idd9.4					G	G	G	G	G	G	G	G	G	G	G	G	G	G	G	G	G	G	G	G	G	G	G	G	G	G	G	G	G	G	G	G	G	G	G	G	G	G	G
4	134643699	Man1c1	I:Man1c1	A/G		Idd9.4					G	A	A	A	A	G	G	A	G	A	A	G	A	A	A	G	A	G	A	A	A	A	A	G	A	A	A	A	A	G	G	A	G	A	G	A	G	A	A
4	134652224	Man1c1	I:Man1c1	A/G		Idd9.4					G	A	A	A	A	G	G	A	G	A	G	G	A	A	A	G	A	G	n	n	n	A	A	n	n	n	n	n	A	n	G	A	G	A	G	n	G	A	A
4	134656769	Man1c1	I:Man1c1			Idd9.4					G	G	G	G	G	G	G	G	G	G	G	G	G	G	G	A	G	G	G	G	G	G	G	G	G	G	G	G	G	G	G	G	G	G	G	G	G	G	G
4	134656791	Man1c1	I:Man1c1			Idd9.4					A	A	A	A	A	A	A	A	A	A	A	A	A	A	A	G	A	A	A	A	A	A	A	A	A	A	A	A	A	A	A	A	A	A	A	A	A	A	A
4	134665320	Man1c1	I:Man1c1	A/C		Idd9.4					A	C	C	C	C	A	A	C	A	C	C	A	C	C	C	C	C	C	C	C	C	C	C	A	C	C	C	C	C	A	A	C	A	C	A	C	A	C	C
4	134666105	Man1c1	I:Man1c1	C/T		Idd9.4					C	C	C	C	C	C	C	C	C	C	T	C	C	C	C	C	C	C	C	C	C	C	C	C	C	C	C	C	C	C	C	C	C	C	C	C	C	C	C
4	134666408	Man1c1	I:Man1c1	A/T		Idd9.4					T	T	T	T	T	T	T	T	T	T	T	T	T	T	T	T	T	A	T	T	T	T	T	T	T	T	T	T	T	T	T	T	T	T	T	T	T	T	T
4	134677102	Man1c1	I:Man1c1	A/G		Idd9.4					G	A	A	A	G	G	G	A	G	A	A	G	A	A	G	A	A	A	G	G	G	G	G	G	A	A	A	A	A	G	G	A	G	A	G	G	G	A	A
4	134677217	Man1c1	I:Man1c1	G/T		Idd9.4					G	T	T	T	G	G	G	T	G	T	G	G	T	G	G	G	T	G	G	G	G	G	G	G	T	T	T	T	T	G	G	T	G	T	G	G	G	T	T
4	134682302	Man1c1	I:Man1c1	A/G		Idd9.4					A	G	G	G	A	A	A	G	A	G	G	A	G	G	A	G	G	G	A	A	A	A	A	A	G	G	G	G	G	A	A	G	A	G	A	A	A	G	G
4	134684065	Man1c1	I:Man1c1	A/G		Idd9.4					G	A	A	A	G	G	G	A	G	A	G	G	A	A	G	G	A	G	G	G	G	G	G	G	A	A	A	A	A	G	G	A	G	A	G	G	G	A	A
4	134684454	Man1c1	I:Man1c1	C/T		Idd9.4					C	T	T	T	C	C	C	T	C	T	T	C	T	T	C	C	T	T	C	C	C	C	C	C	T	T	T	T	T	C	C	T	C	T	C	C	C	T	T
4	134684980	Man1c1	I:Man1c1	A/G		Idd9.4					G	A	A	A	G	G	G	A	G	A	G	G	A	A	G	G	A	G	G	G	G	G	G	G	A	A	A	A	A	G	G	A	G	A	G	G	G	A	A
4	134685919	Man1c1	I:Man1c1	C/T		Idd9.4					T	C	C	C	T	T	T	C	T	C	C	T	C	C	T	C	C	C	T	T	T	T	T	T	C	C	C	C	C	T	T	C	T	C	T	T	T	C	C
4	134686257	Man1c1	I:Man1c1	C/G		Idd9.4					C	C	C	C	C	C	C	C	C	C	G	C	C	C	C	G	C	C	C	C	C	C	C	C	C	C	C	C	C	C	C	C	C	C	C	C	C	C	C
4	134692408	Man1c1		A/G		Idd9.4					G	G	G	G	G	G	G	G	G	G	G	G	G	G	G	G	G	G	G	G	G	G	G	G	G	G	G	G	G	G	G	G	G	G	G	G	G	G	G
4	134695084	Man1c1	I:Man1c1	C/G		Idd9.4					G	G	G	G	G	G	G	G	G	G	G	G	G	G	G	C	G	G	G	G	G	G	G	G	G	G	G	G	G	G	G	G	G	G	G	G	G	G	G
4	134708654		NG	C/T		Idd9.4					C	C	C	C	C	C	C	C	C	C	T	C	C	C	C	T	C	C	C	C	C	C	C	C	C	C	C	C	C	C	C	C	C	C	C	C	C	C	C
4	134722709		NG	C/T		Idd9.4					C	C	C	C	C	C	C	C	C	C	T	C	C	C	C	T	C	C	C	C	C	C	C	C	C	C	C	C	C	C	C	C	C	C	C	C	C	C	C
4	134723499		NG	A/C		Idd9.4					A	A	A	A	C	A	A	A	A	A	C	A	A	A	C	C	A	A	C	C	C	C	C	A	A	A	A	A	A	A	A	A	A	A	A	C	A	A	A
4	134725362		NG	A/G		Idd9.4					G	G	G	G	G	G	G	G	G	G	A	G	G	G	G	G	G	G	G	G	G	G	G	G	G	G	G	G	G	G	G	G	G	G	G	G	G	G	G
4	134727981		NG	C/T		Idd9.4					C	T	T	T	C	C	C	T	C	T	C	C	T	T	C	C	T	T	C	C	C	C	C	C	T	T	T	T	T	C	C	T	C	T	C	C	C	T	T
4	134738899		NG	C/T		Idd9.4					C	T	T	T	C	C	C	T	C	n	C	C	T	T	C	n	T	T	n	n	n	n	C	n	n	T	T	n	T	C	C	T	C	T	C	n	C	n	n
4	134740118		NG	G/T		Idd9.4					G	G	G	G	G	G	G	G	G	G	G	G	G	G	G	T	G	G	G	G	G	G	G	G	G	G	G	G	G	G	G	G	G	G	G	G	G	G	G
4	134740290		NG	C/T		Idd9.4					C	T	T	T	C	C	C	T	C	T	T	C	T	T	C	T	T	T	C	C	C	C	C	C	T	T	T	T	T	C	C	T	C	T	C	C	C	T	T
4	134742434		NG	A/G		Idd9.4					G	A	A	A	G	G	G	A	G	A	G	G	A	A	G	G	A	A	G	G	G	G	G	G	A	A	A	A	A	G	G	A	G	A	G	G	G	A	A
4	134742641		NG	C/T		Idd9.4					C	T	T	T	C	C	C	T	C	T	C	C	T	T	C	C	T	T	C	C	C	C	C	C	T	T	T	T	T	C	C	T	C	T	C	C	C	T	T
4	134750106	Ldlrap1	I:Ldlrap1	A/C		Idd9.4					A	C	C	C	C	C	C	C	C	C	C	C	C	C	C	A	C	C	C	C	C	C	C	C	C	C	C	C	C	A	C	C	A	C	C	C	C	C	C
4	134750824	Ldlrap1	I:Ldlrap1	A/G		Idd9.4					G	G	G	G	G	G	G	G	G	G	G	G	G	G	G	G	G	A	G	G	G	G	G	G	G	G	G	G	G	G	G	G	G	G	G	G	G	G	G
4	134753001	Ldlrap1	I:Ldlrap1	G/T		Idd9.4					T	G	G	G	G	G	G	G	G	G	G	G	G	G	G	T	G	G	G	G	G	G	G	G	G	G	G	G	G	T	G	G	T	G	G	G	G	G	G
4	134753655	Ldlrap1	I:Ldlrap1	A/G		Idd9.4					A	G	G	G	G	G	G	G	G	G	A	G	G	G	G	A	G	G	G	G	G	G	G	G	G	G	G	G	G	A	G	G	A	G	G	G	G	G	G
4	134760306	Ldlrap1	I:Ldlrap1	C/T		Idd9.4					C	C	C	C	C	C	C	C	C	C	C	C	C	C	C	C	C	T	C	C	C	C	C	C	C	C	C	C	C	C	C	C	C	C	C	C	C	C	C
4	134768516		NG	A/G		Idd9.4					A	G	G	G	G	G	G	G	G	G	G	G	G	G	G	A	G	G	G	G	G	G	G	G	G	G	G	G	G	A	G	G	A	G	G	G	G	G	G
4	134782422		NG	A/G		Idd9.4					G	A	A	A	A	A	A	A	A	A	G	A	A	G	A	G	A	A	A	A	A	A	A	A	A	A	A	A	A	G	A	A	G	A	G	A	A	A	A
4	134782448		NG	C/T		Idd9.4					T	T	T	T	T	T	T	T	T	T	T	T	T	C	T	T	T	T	T	T	T	T	T	T	T	T	T	T	T	T	T	T	T	T	C	T	T	T	T
4	134785930			C/T		Idd9.4					C	C	C	C	C	C	C	C	C	C	C	C	C	C	C	C	C	n	C	C	C	C	C	C	C	C	C	C	C	C	C	C	C	C	C	C	C	C	C
4	134786380		NG	C/T		Idd9.4					T	T	T	T	T	T	T	T	T	T	C	T	T	T	T	T	T	T	T	T	T	T	T	T	T	n	T	T	T	T	T	T	T	T	T	T	T	T	T
4	134790766		NG	A/G		Idd9.4					G	A	A	A	A	A	A	A	A	A	G	A	A	A	A	G	A	A	A	A	A	A	A	A	A	A	A	A	A	G	A	A	G	A	G	A	A	A	A
4	134803709	Tmem57	U3:Tmem57	A/G		Idd9.4					G	A	A	A	A	A	A	A	A	A	G	A	A	A	A	G	A	A	A	A	A	A	A	A	A	A	A	A	A	G	A	A	G	A	A	A	A	A	A
4	134805565	Tmem57		A/G		Idd9.4					G	G	G	G	G	G	G	G	G	G	G	G	G	G	G	G	G	G	G	G	G	G	G	G	G	G	G	G	G	G	G	G	n	G	A	G	G	G	G
4	134808638	Tmem57	I:Tmem57	C/T		Idd9.4					C	C	C	C	C	C	C	C	C	C	T	C	C	C	C	C	C	C	C	C	C	C	C	C	C	C	C	C	C	C	C	C	C	C	C	C	C	C	C
4	134811607	Tmem57	I:Tmem57	A/G		Idd9.4					A	G	G	G	G	G	G	G	G	G	G	G	G	G	G	A	G	G	G	G	G	G	G	G	G	G	G	G	G	A	G	G	A	G	G	G	G	G	G
4	134817365	Tmem57		C/G		Idd9.4					G	G	G	G	G	G	G	G	G	G	G	G	G	G	G	G	G	G	G	G	G	G	G	G	G	G	G	G	G	G	G	G	G	G	G	G	G	G	G
4	134819236	Tmem57	I:Tmem57	C/T		Idd9.4					C	T	T	T	T	T	T	T	T	T	C	T	T	T	T	C	T	T	T	T	T	T	T	T	T	T	T	T	T	C	T	T	C	T	C	T	T	T	T
4	134820329	Tmem57	I:Tmem57	C/G		Idd9.4					C	G	G	G	G	G	G	G	G	G	G	G	G	G	G	C	G	G	G	G	G	G	G	G	G	G	G	G	G	C	G	G	C	G	G	G	G	G	G
4	134820658	Tmem57	I:Tmem57	C/T		Idd9.4					C	C	C	C	C	C	C	C	C	C	C	C	C	C	C	C	C	C	n	n	n	C	C	n	n	n	n	n	C	n	C	C	C	C	C	n	C	C	C
4	134823675	Tmem57		A/G		Idd9.4					G	G	G	G	G	G	G	G	G	G	G	G	G	n	G	G	G	G	G	G	G	G	G	G	G	G	G	G	G	G	G	G	G	G	G	G	G	G	G
4	134826948	Tmem57	I:Tmem57	C/G		Idd9.4					C	G	G	G	G	G	G	G	G	G	C	G	G	G	G	C	G	G	G	G	G	G	G	G	G	G	G	G	G	C	G	G	C	G	C	G	G	G	G
4	134832368	Tmem57	I:Tmem57	C/T		Idd9.4					T	C	C	C	C	C	C	C	C	C	C	C	C	C	C	T	C	C	C	C	C	C	C	C	C	C	C	C	C	T	C	C	T	C	C	C	C	C	C
4	134833902	Tmem57		A/T		Idd9.4					A	A	A	A	A	A	A	A	A	A	A	A	A	A	A	A	A	A	A	A	A	A	A	A	A	A	A	A	A	A	A	A	A	A	A	A	A	A	A
4	134835674	Tmem57	I:Tmem57	A/G		Idd9.4					G	G	G	G	G	G	G	G	G	G	G	G	G	G	G	G	n	G	G	G	G	G	G	G	G	G	G	G	G	G	G	G	G	G	G	G	G	G	G
4	134858938		NG	A/G		Idd9.4					G	A	A	A	A	A	A	A	A	A	A	A	A	A	A	G	A	A	A	A	A	A	A	A	A	A	A	A	A	G	A	A	G	A	A	A	A	A	A
4	134859363			A/G		Idd9.4					G	G	G	G	G	G	G	G	G	G	G	G	G	G	G	G	G	G	G	G	G	G	G	G	G	G	G	G	G	G	G	G	G	G	G	G	G	G	G
4	134860340		NG	A/G		Idd9.4					G	G	G	G	G	A	A	G	A	G	G	A	G	G	G	G	G	G	G	G	G	G	G	A	G	G	G	G	G	G	A	G	G	G	G	G	A	G	G
4	134864958	Rhd	I:Rhd	A/C		Idd9.4					C	A	A	A	A	A	A	A	A	A	A	A	A	A	A	C	A	A	A	A	A	A	A	A	A	A	A	A	A	C	A	A	C	A	A	A	A	A	A
4	134879008	Rhd	I:Rhd	C/T		Idd9.4					T	C	C	C	C	C	C	C	C	C	C	C	C	C	C	T	C	C	C	C	C	C	C	C	C	C	C	C	C	T	C	C	T	C	C	C	C	C	C
4	134885103	Rhd	I:Rhd	C/T		Idd9.4					T	C	C	C	C	T	T	C	T	C	T	T	C	C	C	T	C	C	C	C	C	C	C	T	C	C	C	C	C	T	T	C	T	C	C	C	T	C	C
4	134888441	Rhd	I:Rhd	A/G		Idd9.4					G	A	A	A	A	G	G	A	G	A	A	G	A	A	A	G	A	A	A	A	A	A	A	G	A	A	A	A	A	G	G	A	G	A	A	A	G	A	A
4	134893443	Rhd	I:Rhd	C/T		Idd9.4					T	C	C	C	C	T	T	C	T	C	C	T	C	C	C	T	C	C	C	C	C	C	C	T	C	C	C	C	C	T	T	C	T	C	C	C	T	C	C
4	134893794	Rhd	I:Rhd	A/G		Idd9.4					G	A	A	A	A	A	A	A	A	A	G	A	A	A	A	G	A	A	A	A	A	A	A	A	A	A	A	A	A	G	A	A	G	A	A	A	A	A	A
4	134896987		NG	A/C		Idd9.4					C	C	C	C	C	A	A	C	A	C	C	A	C	C	C	C	C	C	C	C	C	C	C	A	C	C	C	C	C	C	A	C	C	C	C	C	A	C	C
4	134901536	Tmem50a	I:Tmem50a	C/T		Idd9.4					C	C	C	C	C	T	T	C	T	C	C	T	C	C	C	C	C	C	C	C	C	C	C	T	C	C	C	C	C	C	T	C	C	C	C	C	T	C	C
4	134901696	Tmem50a	I:Tmem50a	A/T		Idd9.4					A	A	A	A	A	T	T	A	T	A	A	T	A	A	A	A	A	A	A	A	A	A	A	T	A	A	A	A	A	A	T	A	A	A	A	A	T	A	A
4	134905506	Tmem50a	I:Tmem50a	A/C		Idd9.4					C	A	A	A	C	C	C	A	C	A	C	C	A	C	C	C	A	C	C	C	C	C	C	C	A	A	A	A	A	C	C	A	C	A	A	C	C	A	A
4	134906603	Tmem50a	I:Tmem50a	C/T		Idd9.4					T	C	C	C	C	C	C	C	C	C	T	C	C	C	C	T	C	C	C	C	C	C	C	C	C	C	C	C	C	T	C	C	T	C	C	C	C	C	C
4	134907792	Tmem50a	I:Tmem50a	C/T		Idd9.4					C	C	C	C	C	C	C	C	C	C	T	C	C	C	C	C	C	C	C	C	C	C	C	C	C	C	C	C	C	C	C	C	n	C	C	C	C	C	C
4	134909657	Tmem50a	Cs:Tmem50a	A/G		Idd9.4					G	A	A	A	A	A	A	A	A	A	G	A	A	A	A	G	A	A	A	A	A	A	A	A	A	A	A	A	A	G	A	A	G	A	A	A	A	A	A
4	134919982		NG	A/G		Idd9.4					A	G	G	G	G	A	A	G	A	G	A	A	G	G	G	A	G	G	G	G	G	G	G	A	G	G	G	G	G	A	A	G	A	G	G	G	A	G	G
4	134937715		NG	A/G		Idd9.4					G	A	A	A	A	G	G	A	G	A	G	G	A	A	A	G	A	A	A	A	A	A	A	G	A	A	A	A	A	G	G	A	G	A	A	A	G	A	A
4	134942991		NG	C/T		Idd9.4					T	C	C	C	C	T	T	C	T	C	C	T	C	C	C	T	C	T	C	C	C	C	C	T	C	C	C	C	C	T	T	C	T	C	C	C	T	C	C
4	134944338		NG	C/T		Idd9.4					T	C	C	C	C	C	C	C	C	C	C	C	C	C	C	T	C	C	C	C	C	C	C	C	C	C	C	C	C	T	C	C	T	C	C	C	C	C	C
4	134944616		NG	C/T		Idd9.4					T	C	C	C	C	T	T	C	T	C	C	T	C	C	C	T	C	C	C	C	C	C	C	T	C	C	C	C	C	T	T	C	T	C	C	C	T	C	C
4	134946626			C/G		Idd9.4					G	G	G	G	G	G	G	G	G	G	G	G	G	G	G	G	G	G	G	G	G	G	G	G	G	G	G	G	G	G	G	G	G	G	G	G	G	G	G
4	134954072		NG	C/T		Idd9.4					C	T	T	T	T	T	T	T	T	T	C	T	T	T	T	C	T	C	T	T	T	T	T	T	T	T	T	T	T	C	T	T	C	T	T	T	T	T	T
4	134956493		NG	C/T		Idd9.4					C	C	C	C	C	T	T	C	T	C	C	T	C	C	C	C	C	C	C	C	C	C	C	T	C	C	C	C	C	C	T	C	C	C	C	C	T	C	C
4	134985851		NG	C/T		Idd9.4					T	C	C	C	C	C	C	C	C	C	T	C	C	C	C	T	C	C	C	C	C	C	C	C	C	C	C	C	C	T	C	C	T	C	C	C	C	C	C
4	134987673		NG	A/C		Idd9.4					C	C	C	C	C	A	A	C	A	C	C	A	C	C	C	C	C	A	C	C	C	C	C	A	C	C	C	C	C	C	A	C	C	C	A	C	A	C	C
4	134989185		NG	G/T		Idd9.4					G	G	G	G	G	T	T	G	T	G	G	T	G	G	G	G	G	T	G	G	G	G	G	T	G	G	G	G	G	G	T	G	G	G	T	G	T	G	G
4	134989365			C/T		Idd9.4					C	C	C	C	C	C	C	C	C	C	C	C	C	C	C	C	C	C	C	C	C	C	C	C	C	C	C	C	C	C	C	C	C	C	n	C	C	C	C
4	134994076		NG	C/T		Idd9.4					C	C	C	C	C	T	T	C	T	C	C	T	C	C	C	C	C	C	C	C	C	C	C	T	C	C	C	C	C	C	T	C	C	C	T	C	T	C	C
4	134994510		NG	A/G		Idd9.4					A	G	G	G	G	G	G	G	G	G	A	G	G	G	G	A	G	G	G	G	G	G	G	G	G	G	G	G	G	A	G	G	A	G	G	G	G	G	G
4	134999602		NG	C/T		Idd9.4					C	T	T	T	T	C	C	T	C	n	n	C	T	T	T	C	T	T	T	T	n	T	T	C	T	T	T	T	n	n	C	T	C	T	T	T	C	T	n
4	135005260		NG	A/G		Idd9.4					G	G	G	G	G	A	A	G	A	G	G	A	G	G	G	G	G	G	G	G	G	G	G	A	G	G	G	G	G	G	A	G	G	G	G	G	A	G	G
4	135009344		NG	C/T		Idd9.4					T	C	C	C	C	C	C	C	C	C	C	C	C	C	C	T	C	C	C	C	C	C	C	C	C	C	C	C	C	T	C	n	T	C	C	C	C	C	C
4	135009990		NG	G/T		Idd9.4					T	G	G	G	G	T	T	G	T	G	T	T	G	G	G	T	G	T	G	G	G	G	G	T	G	G	G	G	G	T	T	G	T	G	T	G	T	G	G
4	135011845		NG	G/T		Idd9.4					G	G	G	G	G	T	T	G	T	G	n	T	G	G	G	G	G	G	G	G	G	G	G	T	G	G	G	G	G	G	T	G	G	G	G	G	T	G	G
4	135012301		NG	G/T		Idd9.4					T	G	G	G	G	G	G	G	G	G	G	G	G	G	G	T	G	G	G	G	G	G	G	G	G	G	G	G	G	T	G	G	T	G	G	G	G	G	G
4	135014813		NG	A/T		Idd9.4					T	A	A	A	A	A	A	A	A	A	T	A	A	A	A	T	A	T	A	A	A	A	A	A	A	A	A	A	A	T	A	A	T	A	A	A	A	A	A
4	135015181		NG	A/C		Idd9.4					C	C	C	C	C	C	C	C	C	C	A	C	C	C	C	C	C	A	C	C	C	C	C	C	C	C	C	C	C	C	C	C	C	C	C	C	C	C	C
4	135018275		NG	C/T		Idd9.4					C	T	T	T	T	T	T	T	T	n	T	T	T	T	T	C	T	T	n	n	n	n	T	n	n	n	n	n	T	n	n	n	C	T	T	n	n	T	n
4	135018386		NG	A/G		Idd9.4					G	A	A	A	A	A	A	A	A	A	A	A	A	A	A	G	A	A	A	A	A	A	A	A	A	A	A	A	A	G	A	A	G	A	A	A	A	A	A
4	135018756		NG	A/C		Idd9.4					A	C	C	C	C	C	C	C	C	C	C	C	C	C	C	A	C	A	C	C	C	C	C	C	C	C	C	C	C	A	C	C	A	C	C	C	C	C	C
4	135021639		NG	A/G		Idd9.4					A	G	G	G	G	G	G	G	G	G	G	G	G	G	G	A	G	n	G	G	G	G	G	G	G	G	G	G	G	A	G	G	A	G	G	G	G	G	G
4	135026158		NG	C/T		Idd9.4					C	C	C	C	C	C	C	C	C	C	T	C	C	C	C	C	C	C	C	C	C	C	C	C	C	C	C	C	C	C	C	C	C	C	C	C	C	C	C
4	135038726			C/G		Idd9.4					C	C	C	C	C	C	C	C	C	C	C	C	C	G	C	C	C	C	C	C	C	C	C	C	C	C	C	C	C	C	C	C	C	C	C	C	C	C	C
4	135039362		NG	G/T		Idd9.4					T	T	T	T	T	T	T	T	T	T	T	T	T	T	T	T	T	G	T	T	T	T	T	T	T	T	T	T	T	T	T	T	T	T	T	T	T	T	T
4	135039978		NG	C/T		Idd9.4					T	C	C	C	T	C	C	C	C	C	n	C	C	T	T	T	C	C	T	T	T	T	T	C	C	C	C	C	C	T	C	C	T	C	C	T	C	C	C
4	135041462		NG	C/T		Idd9.4					T	T	T	T	C	T	T	T	T	T	T	T	T	T	C	T	T	T	C	C	C	C	C	T	T	T	T	T	T	T	T	T	T	T	T	C	T	T	T
4	135045438		NG	A/G		Idd9.4					A	G	G	G	G	G	G	G	G	G	G	G	G	G	G	A	G	G	G	G	G	G	G	G	G	G	G	G	G	A	G	G	A	G	G	G	G	G	G
4	135047966		NG	A/G		Idd9.4					A	G	G	G	A	G	G	G	G	G	A	G	G	A	A	A	G	A	A	A	A	A	A	G	G	G	G	G	G	A	G	G	A	n	G	A	G	G	G
4	135048015		NG	C/T		Idd9.4					T	C	C	C	C	C	C	C	C	C	C	C	C	C	C	T	C	C	C	C	n	C	C	C	C	C	C	C	C	T	C	C	T	C	C	C	C	C	C
4	135048540		NG	C/T		Idd9.4					C	C	C	C	T	C	C	C	C	C	C	C	C	T	T	C	C	C	n	n	n	T	T	n	n	n	n	n	C	n	C	C	C	C	C	n	C	C	C
4	135053780		NG	C/T		Idd9.4					C	C	C	C	C	C	C	C	C	C	C	C	C	C	C	C	C	C	C	C	C	C	C	C	C	C	C	C	C	C	C	C	C	C	C	C	C	C	C
4	135054316		NG	A/G		Idd9.4					A	G	G	G	A	G	G	G	G	G	A	G	G	A	A	A	G	A	A	A	A	A	A	G	G	G	G	G	G	A	G	G	A	G	G	A	G	G	G
4	135054564		NG	C/T		Idd9.4					C	C	C	C	C	C	C	C	C	C	C	C	C	C	C	C	C	T	C	C	C	C	C	C	C	C	C	C	C	C	C	C	C	C	C	C	C	C	C
4	135056489		NG	C/T		Idd9.4					T	C	C	C	C	C	C	C	C	C	T	C	C	C	C	T	C	C	C	C	C	C	C	C	C	C	C	C	C	T	C	C	T	C	C	C	C	C	C
4	135058976		NG	A/C		Idd9.4					C	C	C	C	A	C	C	C	C	C	A	C	C	A	A	C	C	C	A	n	A	n	A	C	C	C	C	C	C	C	C	C	C	C	C	A	C	C	C
4	135066159		NG	A/G		Idd9.4					A	A	A	A	G	A	A	A	A	A	A	A	A	A	G	A	A	A	G	G	G	G	G	A	A	A	A	A	A	A	A	A	A	A	A	G	A	A	A
4	135067785		NG	A/G		Idd9.4					G	A	A	A	A	A	A	A	A	A	G	A	A	A	A	G	A	A	A	A	A	A	A	A	A	A	A	A	A	G	A	A	G	A	A	A	A	A	A
4	135068333		NG	C/T		Idd9.4					T	C	C	C	C	C	C	C	C	C	C	C	C	C	C	T	C	C	C	C	C	C	C	C	C	C	C	C	C	T	C	C	T	C	C	C	C	C	C
4	135070123		NG	C/T		Idd9.4					T	C	C	C	C	C	C	C	C	C	C	C	C	C	C	T	C	C	C	C	C	C	C	C	C	C	C	C	C	T	C	C	n	C	C	C	C	C	C
4	135074210		NG	A/G		Idd9.4					G	G	G	G	G	A	A	G	A	G	G	A	G	G	G	G	G	G	G	G	G	G	G	A	G	G	G	G	G	G	A	G	G	G	A	G	A	G	G
4	135079400		NG	C/G		Idd9.4					C	C	C	C	C	G	G	C	G	C	C	G	C	C	C	C	C	C	C	C	C	C	C	G	C	C	C	C	C	C	G	C	C	C	G	C	G	C	C
4	135086002			C/T		Idd9.4					C	C	C	C	C	C	C	C	C	C	C	C	C	T	C	C	C	C	C	C	C	C	C	C	C	C	C	C	C	C	C	C	C	C	C	C	C	C	C
4	135088606		NG	C/T		Idd9.4					C	T	T	T	C	C	C	T	C	T	C	C	T	T	C	C	T	T	C	C	C	C	C	C	T	T	T	T	T	C	C	T	C	T	C	C	C	T	T
4	135089010		NG	G/T		Idd9.4					T	T	T	T	G	G	G	T	G	T	T	G	T	T	G	T	T	T	G	G	G	G	G	G	T	T	T	T	T	T	G	T	T	T	G	G	G	T	T
4	135091854		NG	C/T		Idd9.4					T	T	T	T	T	T	T	T	T	T	T	T	T	C	T	T	T	C	T	T	T	T	T	T	T	T	T	T	T	T	T	T	T	T	T	T	T	T	T
4	135092264		NG	C/T		Idd9.4					T	C	C	C	C	C	C	C	C	C	C	C	C	C	C	T	C	C	C	C	C	C	C	C	C	C	C	C	C	T	C	C	T	C	C	C	C	C	C
4	135095754		NG	C/T		Idd9.4					C	T	T	T	T	T	T	T	T	T	C	T	T	C	T	C	T	C	T	T	T	T	T	T	T	T	T	T	T	C	T	T	C	T	T	T	T	T	T
4	135105214		NG	A/G		Idd9.4					G	A	A	A	A	A	A	A	A	A	G	A	A	n	A	G	A	A	n	n	n	A	A	n	n	n	n	n	A	n	A	A	G	n	A	n	n	A	A
4	135105236		NG	C/T		Idd9.4					C	T	T	T	T	T	T	T	T	T	C	T	T	T	T	C	T	T	T	T	T	T	T	T	T	T	T	T	T	C	T	T	C	T	T	T	T	T	T
4	135105460		NG	C/G		Idd9.4					C	G	G	G	G	G	G	G	G	G	C	G	G	G	G	C	G	G	n	n	n	G	G	n	n	n	n	n	G	n	G	G	C	G	n	n	G	G	G
4	135111426		NG	G/T		Idd9.4					T	T	T	T	T	T	T	T	T	T	n	T	T	T	T	T	T	T	T	T	T	T	T	T	T	T	T	T	T	T	T	T	T	T	T	T	T	T	T
4	135113406		NG	C/T		Idd9.4					T	T	T	T	C	T	T	T	T	T	C	T	T	T	C	T	T	T	C	n	C	C	C	T	T	T	T	T	T	T	T	T	T	T	T	C	T	T	T
4	135113768		NG	C/T		Idd9.4					C	T	T	T	C	T	T	T	T	T	T	T	T	T	C	C	T	T	C	C	C	C	C	T	T	T	T	T	T	C	T	T	C	T	T	C	T	T	T
4	135136466	Runx3	I:Runx3	A/G		Idd9.4					G	G	G	G	G	G	G	G	G	G	G	G	G	A	G	G	G	A	G	G	G	G	G	G	G	G	G	G	G	G	G	G	G	G	A	G	G	G	G
4	135138671	Runx3	I:Runx3	A/G		Idd9.4					G	A	A	A	A	A	A	A	A	A	n	A	A	G	A	G	A	G	A	A	A	A	A	A	A	A	A	A	A	G	A	A	G	A	G	A	A	A	A
4	135142834	Runx3	I:Runx3	G/T		Idd9.4					G	T	T	T	T	T	T	T	T	T	T	T	T	T	T	G	T	T	T	T	T	T	T	T	T	T	T	T	T	G	T	T	G	T	T	T	T	T	T
4	135144730	Runx3	I:Runx3	A/G		Idd9.4					A	G	G	G	G	G	G	G	G	G	n	G	G	G	G	A	G	G	G	G	G	G	G	G	G	G	G	G	G	A	G	G	A	G	G	G	G	G	G
4	135145501	Runx3	I:Runx3	C/G		Idd9.4					C	G	G	G	G	G	G	G	G	G	C	G	G	C	G	C	G	C	G	G	G	G	G	G	G	G	G	G	G	C	G	G	C	G	C	G	G	G	G
4	135146903	Runx3		C/T		Idd9.4					C	C	C	C	C	C	C	C	C	C	C	C	C	C	C	C	C	C	C	C	C	C	C	C	C	C	C	C	C	C	C	C	C	C	C	C	C	C	C
4	135149190	Runx3	I:Runx3	A/G		Idd9.4					G	A	A	A	A	A	A	A	n	A	G	A	A	A	A	G	A	A	A	n	A	A	A	A	A	n	n	A	A	G	A	n	G	A	A	A	n	A	A
4	135151925	Runx3	I:Runx3	G/T		Idd9.4					G	G	G	G	T	T	T	G	T	G	G	T	G	G	T	G	G	G	T	T	T	T	T	T	G	G	G	G	G	G	T	G	G	G	G	T	T	G	G
4	135153445	Runx3	I:Runx3	G/T		Idd9.4					G	T	T	T	G	G	G	T	G	n	G	G	T	T	G	G	T	T	n	n	n	n	G	n	n	T	T	n	T	G	G	T	G	T	T	n	G	n	n
4	135157156	Runx3	I:Runx3	C/T		Idd9.4					C	C	C	C	T	T	T	C	T	C	C	T	C	C	T	C	C	C	T	T	T	T	T	T	C	C	C	C	C	C	T	C	C	C	C	T	T	C	C
4	135163401	Runx3	I:Runx3	C/T		Idd9.4					T	T	T	T	T	T	T	T	T	T	C	T	T	T	T	T	T	T	T	T	T	T	T	T	T	T	T	T	T	T	T	T	T	T	C	T	T	T	T
4	135164583	Runx3	I:Runx3	A/G		Idd9.4					A	A	A	A	A	A	A	A	A	A	G	A	A	A	A	A	A	A	A	A	A	A	A	A	A	A	A	A	A	A	A	A	A	A	G	A	A	A	A
4	135167501	Runx3	I:Runx3	C/T		Idd9.4					T	T	T	T	T	T	T	T	T	T	T	T	T	T	T	T	T	T	T	T	T	T	T	T	T	T	T	T	T	T	T	T	T	T	T	T	T	T	T
4	135168400	Runx3	I:Runx3	A/G		Idd9.4					G	A	A	A	A	A	A	A	A	A	G	A	A	A	A	G	A	A	A	A	A	A	A	A	A	A	A	A	A	G	A	A	G	A	A	A	A	A	A
4	135168655	Runx3	I:Runx3	A/G		Idd9.4					A	G	G	G	A	A	A	G	A	G	A	A	G	A	A	A	G	A	n	n	n	A	A	n	n	n	n	n	G	n	A	G	A	G	A	n	A	G	G
4	135169009	Runx3	I:Runx3	A/G		Idd9.4					G	G	G	G	A	A	A	G	A	G	G	A	G	G	A	G	G	G	A	A	A	A	A	A	G	G	G	G	G	G	A	G	G	G	A	A	A	G	G
4	135171537	Runx3	I:Runx3	C/T		Idd9.4					C	T	T	T	C	C	C	T	C	T	C	C	T	T	C	C	T	T	C	C	C	C	C	C	T	T	T	T	T	C	C	T	C	T	C	C	C	T	T
4	135171789	Runx3	I:Runx3	C/T		Idd9.4					C	C	C	C	C	C	C	C	C	C	n	C	C	C	C	n	C	n	C	C	C	C	C	C	C	n	C	C	C	C	C	n	C	C	C	C	C	C	C
4	135180570		NG	A/G		Idd9.4					A	A	A	A	A	G	G	A	G	A	A	G	A	A	A	A	A	A	A	A	A	A	A	G	A	A	A	A	A	A	G	A	A	A	G	A	G	A	A
4	135192707		NG	C/T		Idd9.4					T	C	C	C	T	C	C	C	C	C	n	C	C	T	T	T	C	T	T	T	T	T	T	C	C	C	C	C	C	T	C	C	T	C	T	T	C	C	C
4	135197497		NG	A/G		Idd9.4					G	A	A	A	A	A	A	A	A	A	A	A	A	A	A	G	A	A	A	A	A	A	A	A	A	A	A	A	A	G	A	A	G	A	A	A	A	A	A
4	135198519		NG	A/G		Idd9.4					G	A	A	A	A	A	A	A	A	A	G	A	A	A	A	G	A	A	A	A	A	A	A	A	A	A	A	A	A	G	A	A	G	A	A	A	A	A	A
4	135201160		NG	A/G		Idd9.4					G	A	A	A	A	A	A	A	A	A	A	A	A	A	A	G	A	A	A	A	A	A	A	A	A	A	A	A	A	G	A	A	G	A	A	A	A	A	A
4	135208082		NG	C/T		Idd9.4					C	C	C	C	C	C	C	C	C	C	C	C	C	T	C	C	C	T	C	C	C	C	C	C	C	C	C	C	C	C	C	C	C	C	C	C	C	C	C
4	135208139			A/G		Idd9.4					G	G	G	G	G	G	G	G	G	G	G	G	G	G	G	G	G	G	G	G	G	G	G	G	G	G	G	G	G	G	G	G	G	G	G	G	G	G	G
4	135209005		NG	A/G		Idd9.4					G	G	G	G	G	G	G	G	G	G	G	G	G	A	G	G	G	A	G	G	G	G	n	G	G	G	G	G	G	G	G	G	G	G	G	G	G	G	G
4	135211573		NG	A/G		Idd9.4					G	A	A	A	G	A	A	A	A	A	n	A	A	G	G	G	A	G	G	G	G	G	G	A	A	A	A	A	A	G	A	A	G	A	G	G	A	A	A
4	135212183		NG	G/T		Idd9.4					T	G	G	G	T	G	G	G	G	G	n	G	G	G	T	T	G	G	T	T	T	T	T	G	G	G	G	G	G	T	G	G	T	G	G	T	G	G	G
4	135212357		NG	A/T		Idd9.4					A	A	A	A	T	A	A	A	A	A	n	A	A	A	T	A	A	A	T	T	T	T	T	A	A	A	A	A	A	A	A	A	A	A	A	T	A	A	A
4	135212496		NG	C/T		Idd9.4					T	C	C	C	C	C	C	C	C	C	n	C	C	C	C	T	C	C	C	C	C	C	C	C	C	C	C	C	C	T	C	C	T	C	T	C	C	C	C
4	135213185		NG	C/G		Idd9.4					C	G	G	G	G	G	G	G	G	G	n	G	G	G	G	C	G	G	G	G	G	G	G	G	G	G	G	G	G	C	G	G	C	G	G	G	G	G	G
4	135217490	Clic4	I:Clic4	A/G		Idd9.4					G	G	G	G	G	A	A	G	A	G	G	A	G	G	G	G	G	G	G	G	G	G	G	A	G	G	G	G	G	G	A	G	G	G	G	G	A	G	G
4	135217702	Clic4	I:Clic4	C/T		Idd9.4					C	T	T	T	T	C	C	T	C	T	C	C	T	T	T	C	T	T	T	T	T	T	T	C	T	T	T	T	T	C	C	T	C	T	T	T	C	T	T
4	135218053	Clic4	I:Clic4	A/G		Idd9.4					A	A	A	A	A	G	G	A	G	A	A	G	A	A	A	A	A	A	A	A	A	A	A	G	A	A	A	A	A	A	G	A	A	A	A	A	G	A	A
4	135221007	Clic4	I:Clic4	A/G		Idd9.4					A	A	A	A	A	A	A	A	A	A	G	A	A	A	A	A	A	A	A	A	A	A	A	A	A	A	A	A	A	A	A	A	A	A	A	A	A	A	A
4	135221617	Clic4	I:Clic4	A/C		Idd9.4					C	A	A	A	A	A	A	A	A	A	A	A	A	A	A	C	A	A	A	A	A	A	A	A	A	A	A	A	A	C	A	A	C	A	A	A	A	A	A
4	135222508	Clic4	I:Clic4	A/G		Idd9.4					G	A	A	A	G	G	G	A	G	A	n	G	A	A	G	G	A	A	G	G	G	G	G	G	A	A	A	A	A	G	G	A	G	A	G	G	G	A	A
4	135222599	Clic4		C/T		Idd9.4					C	C	C	C	C	C	C	C	C	C	n	C	C	n	C	C	C	n	C	C	C	C	C	C	C	C	C	C	C	C	C	C	C	C	C	C	C	C	C
4	135262012	Clic4	I:Clic4	C/G		Idd9.4					C	G	G	G	G	C	G	G	G	G	C	G	G	G	G	C	G	G	n	n	n	G	G	n	n	n	n	n	G	n	G	G	C	G	G	n	G	G	G
4	135265182	Clic4	I:Clic4	A/G		Idd9.4					A	G	G	G	A	A	G	G	G	G	A	G	G	A	A	A	G	A	A	A	A	A	A	A	G	G	G	G	G	A	G	G	A	G	G	A	G	G	G
4	135265607	Clic4	I:Clic4	C/T		Idd9.4					C	C	C	C	C	C	T	C	n	C	n	T	C	C	C	C	C	C	C	C	C	C	C	C	C	C	C	C	C	C	T	C	C	C	T	C	T	C	C
4	135266078	Clic4	I:Clic4	C/G		Idd9.4					C	C	C	C	C	C	G	C	G	C	G	G	C	C	C	C	C	C	C	C	C	C	C	C	C	C	C	C	C	C	G	C	C	C	G	C	G	C	C
4	135267818	Clic4	I:Clic4	A/C		Idd9.4					A	C	C	C	A	A	A	C	A	C	A	A	C	A	A	A	C	A	A	A	A	A	A	A	C	C	C	C	C	A	A	C	A	C	A	A	A	C	C
4	135305796		NG	A/G		Idd9.4					G	G	G	G	A	G	G	G	G	G	A	G	G	G	A	G	G	G	A	A	A	A	A	G	G	G	G	G	G	G	G	G	G	G	A	A	G	G	G
4	135305941		NG	A/G		Idd9.4					G	A	A	A	G	G	G	A	G	A	G	G	A	G	G	G	A	G	G	G	G	G	G	G	A	A	A	A	A	G	G	A	G	A	G	G	G	A	A
4	135325309	Srrm1		A/G		Idd9.4					G	n	G	G	G	G	G	G	G	G	G	G	G	G	G	G	G	G	G	G	G	G	G	G	G	G	G	G	G	G	G	G	G	G	G	G	G	G	G
4	135326043	Srrm1	I:Srrm1	A/C		Idd9.4					A	C	C	C	C	A	C	C	C	C	A	C	C	C	C	A	C	C	C	C	C	C	C	A	C	C	C	C	C	A	C	C	A	C	C	C	C	C	C
4	135326072	Srrm1	I:Srrm1	A/T		Idd9.4					A	A	A	A	A	A	A	A	A	A	A	A	A	A	A	A	A	T	A	A	A	A	A	A	A	A	A	A	A	A	A	A	A	A	A	A	A	A	A
4	135326094	Srrm1		A/G		Idd9.4					G	G	G	G	G	G	G	G	G	G	G	G	G	G	G	G	G	G	G	G	G	G	G	G	G	G	G	G	G	G	G	G	G	G	G	G	G	G	G
4	135326974	Srrm1		C/T		Idd9.4					T	T	T	T	T	T	T	T	T	T	T	T	T	T	T	T	T	T	T	T	T	T	T	T	T	T	T	T	T	T	T	T	T	T	C	T	T	T	T
4	135328809	Srrm1	I:Srrm1	A/G		Idd9.4					A	G	G	G	G	A	G	G	G	G	G	G	G	G	G	A	G	G	G	G	G	G	G	A	G	G	G	G	G	A	G	G	A	G	G	G	G	G	G
4	135328906	Srrm1	I:Srrm1	A/C		Idd9.4					C	A	A	A	C	C	A	A	A	A	C	A	A	A	C	C	A	C	C	C	C	C	C	C	A	A	A	A	A	C	A	A	C	A	A	C	A	A	A
4	135328945	Srrm1	I:Srrm1	C/T		Idd9.4					T	C	C	C	C	T	C	C	C	C	T	C	C	C	C	T	C	C	C	C	C	C	C	T	C	C	C	C	C	T	C	C	T	C	C	C	C	C	C
4	135329331	Srrm1		A/G		Idd9.4					G	G	G	G	G	G	G	G	G	G	G	G	G	G	G	G	G	G	G	G	G	G	G	G	G	G	G	G	G	G	G	G	G	G	G	G	G	G	G
4	135330193	Srrm1	I:Srrm1	G/T		Idd9.4					G	T	T	T	T	G	T	T	T	T	G	T	T	T	T	G	T	T	T	T	T	T	T	G	T	T	T	T	T	G	T	T	G	T	T	T	T	T	T
4	135330241	Srrm1	I:Srrm1	C/G		Idd9.4					G	C	C	C	G	G	C	C	C	C	G	C	C	C	G	G	C	C	G	G	G	G	G	G	C	C	C	C	C	G	C	C	G	C	C	G	C	C	C
4	135336041	Srrm1	I:Srrm1	C/T		Idd9.4					C	C	C	C	C	C	C	C	C	C	C	C	C	C	C	C	C	T	C	C	C	C	C	C	C	C	C	C	C	C	C	C	C	C	C	C	C	C	C
4	135336184	Srrm1	I:Srrm1	C/T		Idd9.4					C	T	T	T	C	C	T	T	T	T	C	T	T	C	C	C	T	C	C	C	C	C	C	C	T	T	T	T	T	C	T	T	C	T	C	C	T	T	T
4	135336356	Srrm1	I:Srrm1	A/G		Idd9.4					G	G	G	G	G	G	G	G	G	G	A	G	G	G	G	G	G	G	G	G	G	G	G	G	G	G	G	G	G	G	G	G	G	G	G	G	G	G	G
4	135336456	Srrm1	I:Srrm1	A/G		Idd9.4					G	A	A	A	G	G	A	A	A	A	G	A	A	A	G	G	A	G	G	G	G	G	G	G	A	A	A	A	A	G	A	A	G	A	G	G	A	A	A
4	135340601	Srrm1		C/T		Idd9.4					C	C	C	C	C	C	C	C	C	C	C	C	C	C	C	C	C	C	C	C	C	C	C	C	C	C	C	C	C	C	C	C	C	C	C	C	C	C	C
4	135340681	Srrm1		C/T		Idd9.4					C	C	C	C	C	C	C	C	C	C	C	C	C	C	C	C	C	C	C	C	C	C	C	C	C	C	C	C	C	C	C	C	C	C	C	C	C	C	C
4	135340835	Srrm1	I:Srrm1	G/T		Idd9.4					G	G	G	G	T	G	G	G	G	G	G	G	G	G	T	G	G	G	n	n	n	T	T	n	n	n	n	n	G	n	G	G	G	G	G	n	G	G	G
4	135340924	Srrm1	Cs:Srrm1	A/T		Idd9.4					A	T	T	T	A	A	T	T	T	T	A	T	T	T	A	A	T	A	A	A	A	A	A	A	T	T	T	T	T	A	T	T	A	T	A	A	T	T	T
4	135342001	Srrm1	I:Srrm1	C/T		Idd9.4					T	C	C	C	C	T	C	C	C	C	C	C	C	C	C	T	C	C	C	C	C	C	C	T	C	C	C	C	C	T	C	C	T	C	C	C	C	C	C
4	135352085	Srrm1	I:Srrm1	C/T		Idd9.4					C	T	T	T	C	C	T	T	T	T	C	T	T	T	C	C	T	C	C	C	C	C	C	C	T	T	T	T	T	C	T	T	C	T	C	C	T	T	T
4	135366610		NG	G/T		Idd9.4					G	T	T	T	T	T	T	T	T	T	G	T	T	T	T	G	T	T	T	T	T	T	T	T	T	T	T	T	T	G	T	T	G	T	T	T	T	T	T
4	135366701		NG	A/G		Idd9.4					G	A	A	A	A	A	A	A	A	A	G	A	A	A	A	G	n	A	A	A	A	A	A	A	A	A	n	A	A	G	A	n	G	A	A	A	A	A	A
4	135366743		NG	C/T		Idd9.4					T	C	C	C	C	C	C	C	C	C	C	C	C	C	C	T	C	C	C	C	C	C	C	C	C	C	C	C	C	T	C	C	T	C	C	C	C	C	C
4	135367741		NG	A/G		Idd9.4					A	G	G	G	G	G	G	G	G	G	G	G	G	G	G	A	G	G	G	G	G	G	G	G	G	G	G	G	G	A	G	G	A	G	G	G	G	G	G
4	135368343		NG	G/T		Idd9.4					G	T	T	T	T	T	T	T	T	T	T	T	T	T	T	G	n	T	T	T	T	T	T	T	T	T	T	T	T	G	T	T	G	T	T	T	T	T	T
4	135371261	A330049M08Rik	I:A330049M08Rik	A/T		Idd9.4					A	T	T	T	A	T	A	T	A	T	A	A	T	A	A	A	T	A	A	A	A	A	A	T	T	T	T	T	T	A	A	T	A	T	A	A	A	T	T
4	135371936	A330049M08Rik	Cs:A330049M08Rik	A/G		Idd9.4					A	A	A	A	G	A	G	A	G	A	A	G	A	G	G	A	A	G	G	G	G	G	G	A	A	A	A	A	A	A	G	A	A	A	G	G	G	A	A
4	135375329	A330049M08Rik	I:A330049M08Rik	A/G		Idd9.4					G	A	A	A	G	A	G	A	G	A	G	G	A	A	G	G	A	A	G	G	G	G	G	A	A	A	A	A	A	G	G	A	G	A	A	G	G	A	A
4	135379236	A330049M08Rik		C/T		Idd9.4					C	C	C	C	C	C	C	C	C	C	C	C	C	C	C	C	C	C	C	C	C	C	C	C	C	C	C	C	C	C	C	C	C	C	C	C	C	C	C
4	135379336	A330049M08Rik		A/G		Idd9.4					G	G	G	G	G	G	G	G	G	G	G	G	G	G	G	G	G	G	G	G	G	G	G	G	G	G	G	G	G	G	G	G	G	G	G	G	G	G	G
4	135379568	A330049M08Rik	I:A330049M08Rik	A/G		Idd9.4					G	G	G	G	A	G	A	G	A	G	G	A	G	G	A	G	G	G	A	A	n	A	A	G	G	G	G	G	G	G	A	G	G	G	G	A	A	G	G
4	135380036	A330049M08Rik		A/G		Idd9.4					G	G	G	G	G	G	G	G	G	G	G	G	G	G	G	G	G	G	G	G	G	G	G	G	G	G	G	G	G	G	G	G	G	G	G	G	G	G	G
4	135387675	A330049M08Rik	I:A330049M08Rik	A/G		Idd9.4					G	A	A	A	G	A	G	A	G	A	G	G	A	G	G	G	G	G	G	G	G	G	G	A	A	A	A	A	A	G	G	A	G	A	G	G	G	A	A
4	135401418		NG	C/G		Idd9.4					C	C	C	C	C	C	C	C	C	C	C	C	C	C	C	C	C	G	C	C	C	C	C	C	C	C	C	C	C	C	C	C	C	C	C	C	C	C	C
4	135401589		NG	A/G		Idd9.4					A	G	G	G	G	G	G	G	G	G	G	G	G	G	G	A	G	G	G	G	G	G	G	G	G	G	G	G	G	A	G	G	A	G	G	G	G	G	G
4	135403238	Gm12990	L:Gm12990	A/G		Idd9.4					G	G	G	G	G	G	A	G	A	G	G	A	G	A	G	G	A	G	G	G	G	G	G	G	G	G	G	G	G	G	A	G	G	G	A	G	A	G	G
4	135403898		NG	C/T		Idd9.4					T	T	T	T	T	T	T	T	T	T	C	T	T	T	T	T	T	T	T	T	T	T	T	T	T	T	T	T	T	T	T	T	T	T	T	T	T	T	T
4	135404186		NG	A/C		Idd9.4					C	C	C	C	A	C	C	C	C	C	n	C	C	C	A	C	C	C	A	A	A	A	A	C	C	C	C	C	C	C	C	C	C	C	C	A	C	C	C
4	135404358		NG	A/G		Idd9.4					G	A	A	A	G	A	G	A	G	A	G	G	A	G	G	G	G	G	G	G	G	G	G	A	A	A	A	A	A	G	G	A	G	A	G	G	G	A	A
4	135414168	Rcan3	U3,I:Rcan3	C/T		Idd9.4					C	C	C	C	C	C	T	C	T	C	C	T	C	T	C	C	T	C	C	C	C	C	C	C	C	C	C	C	C	C	T	C	C	C	T	C	T	C	C
4	135414383	Rcan3	U3,I:Rcan3	A/G		Idd9.4					A	G	G	G	A	G	G	G	G	G	G	G	G	G	A	A	G	G	A	A	A	A	A	G	G	G	G	G	G	A	G	n	A	G	G	A	G	G	G
4	135414980	Rcan3	U3,I:Rcan3	C/T		Idd9.4					T	T	T	T	T	T	C	T	C	T	C	C	T	C	T	T	C	T	T	T	T	T	T	T	T	T	T	T	T	T	C	T	T	T	C	T	C	T	T
4	135415089	Rcan3	U3,I:Rcan3	A/T		Idd9.4					T	A	A	A	A	A	A	A	A	A	T	A	A	A	A	T	A	T	A	A	A	A	A	A	A	A	A	A	A	T	A	A	T	A	A	A	A	A	A
4	135417511	Rcan3	I:Rcan3	C/T		Idd9.4					T	T	T	T	T	T	T	T	T	T	C	T	T	T	T	T	T	T	T	T	T	T	T	T	T	T	T	T	T	T	T	T	T	T	T	T	T	T	T
4	135417576	Dscr1l2		A/G		Idd9.4					G	G	G	G	G	G	G	G	G	G	G	G	G	G	G	G	G	G	G	G	G	G	G	G	G	G	G	G	G	G	G	G	G	G	G	G	G	G	G
4	135418432	Rcan3	Cs:Rcan3	C/T		Idd9.4					C	C	C	C	T	C	C	C	C	n	C	C	C	C	T	C	C	C	n	n	n	n	T	n	n	C	C	n	C	C	C	C	C	C	C	n	C	n	n
4	135418900	Rcan3	I:Rcan3	A/G		Idd9.4					G	G	G	G	A	G	A	G	A	G	G	A	G	A	A	G	A	G	A	A	A	A	A	G	G	G	G	G	G	G	A	G	G	G	A	A	A	G	G
4	135419167	Rcan3	I:Rcan3	C/T		Idd9.4					T	C	C	C	C	C	C	C	C	C	C	C	C	C	C	T	C	C	C	C	C	C	C	C	C	C	C	C	C	T	C	C	T	C	C	C	C	C	C
4	135427104	Rcan3	I:Rcan3	C/T		Idd9.4					C	C	C	C	T	C	T	C	T	C	C	T	C	T	T	C	T	C	T	T	T	T	T	C	C	C	C	C	C	C	T	C	C	C	T	T	T	C	C
4	135427211	Rcan3	I:Rcan3	A/G		Idd9.4					A	A	A	A	G	A	G	A	G	A	A	G	A	G	G	A	G	A	G	G	G	G	G	A	A	A	A	A	A	A	G	A	A	A	G	G	G	A	A
4	135448991	Nipal3	I,U3:Nipal3	C/T		Idd9.4					T	T	T	T	T	T	T	T	T	T	n	T	T	T	T	T	T	C	T	T	T	T	T	T	T	T	T	T	T	T	T	T	T	T	T	T	T	T	T
4	135451044	Nipal3	I,U3:Nipal3	C/T		Idd9.4					C	C	C	C	C	C	C	C	C	C	C	C	C	C	C	C	C	C	C	C	C	C	C	C	C	C	C	C	C	C	C	C	C	C	C	C	C	C	C
4	135452136	Nipal3	I,U3:Nipal3	C/T		Idd9.4					T	T	T	T	C	T	T	T	T	T	C	T	T	T	C	T	T	C	C	C	C	C	C	T	T	T	T	T	T	T	T	T	T	T	T	C	T	T	T
4	135452544	Nipal3	I,Cs,U3:Nipal3	C/T		Idd9.4					C	T	T	T	C	T	T	T	T	T	C	T	T	T	C	C	T	T	C	C	C	C	C	T	T	T	T	T	T	C	T	T	C	T	T	C	T	T	T
4	135452718	Nipal3	I:Nipal3	C/T		Idd9.4					T	T	T	T	n	T	T	T	T	T	T	T	T	T	n	T	T	n	n	n	n	n	n	T	T	T	T	T	T	T	T	T	T	T	T	n	T	T	T
4	135452790	Nipal3	I:Nipal3	A/G		Idd9.4					G	G	G	G	A	G	G	G	G	G	G	G	G	G	A	G	G	A	A	A	A	A	A	G	G	G	G	G	G	G	G	G	G	G	G	A	G	G	G
4	135452807	Nipal3	I:Nipal3	G/T		Idd9.4					G	G	G	G	T	G	G	G	G	G	G	G	G	G	T	G	G	T	T	T	T	T	T	G	G	G	G	G	G	G	G	G	G	G	G	T	G	G	G
4	135454707	Nipal3	I:Nipal3	A/G		Idd9.4					G	A	A	A	A	A	A	A	A	A	G	A	A	A	A	G	A	A	A	A	A	A	A	A	A	A	A	A	A	G	A	A	G	A	A	A	A	A	A
4	135463057	Nipal3	I:Nipal3	A/G		Idd9.4					A	G	G	G	G	G	G	G	G	G	G	G	G	G	G	A	G	G	G	G	G	G	G	G	G	G	G	G	G	A	G	G	A	G	G	G	G	G	G
4	135465612	Nipal3	I:Nipal3	C/T		Idd9.4					C	C	C	C	C	C	C	C	C	C	n	C	C	C	C	C	C	C	C	C	C	C	C	C	C	C	C	C	C	C	C	C	C	C	C	C	C	C	C
4	135466216	Nipal3	I:Nipal3	C/T		Idd9.4					C	C	C	C	C	C	C	C	C	C	T	C	C	C	C	C	C	C	C	C	C	C	C	C	C	C	C	C	C	C	C	C	C	C	C	C	C	C	C
4	135466256	Nipal3	I:Nipal3	G/T		Idd9.4					G	G	G	G	G	G	G	G	G	G	n	G	G	G	G	G	G	G	G	G	G	G	G	G	G	G	G	G	G	G	G	G	G	G	G	G	G	G	G
4	135466700	Nipal3	I:Nipal3	C/T		Idd9.4					C	T	T	T	C	T	T	T	T	T	T	T	T	T	C	C	T	T	C	C	C	C	C	T	T	T	T	T	T	C	T	T	C	T	T	C	T	T	T
4	135466777	Nipal3	I:Nipal3	A/G		Idd9.4					A	G	G	G	A	G	G	G	G	G	A	G	G	G	A	A	G	G	A	A	A	A	A	G	G	G	G	G	G	A	G	G	A	G	G	A	G	G	G
4	135469906	Nipal3	I:Nipal3	G/T		Idd9.4					G	T	T	T	G	T	T	T	T	T	G	T	T	T	G	G	T	T	G	G	G	G	G	T	T	T	T	T	T	G	T	T	G	T	T	G	T	T	T
4	135469989	Nipal3	I:Nipal3	A/G		Idd9.4					G	A	A	A	G	A	A	A	A	A	G	A	A	A	G	G	A	A	n	n	n	G	G	n	n	n	n	n	A	n	A	A	G	A	A	n	A	A	A
4	135478511	Nipal3	I:Nipal3	A/G		Idd9.4					G	A	A	A	A	A	A	A	A	A	G	A	A	A	A	G	A	A	A	A	A	A	A	A	A	A	A	A	A	G	A	A	G	A	A	A	A	A	A
4	135478645	Nipal3	I:Nipal3	A/C		Idd9.4					A	C	C	C	n	C	C	C	C	C	A	C	C	C	C	A	C	n	n	n	n	C	C	n	n	n	n	n	C	n	n	C	A	C	C	n	C	C	C
4	135480960	Nipal3	I:Nipal3	C/T		Idd9.4					C	T	T	T	C	T	C	T	C	T	C	C	T	T	C	C	C	C	C	C	C	C	C	T	T	T	T	T	T	C	C	T	C	T	C	C	C	T	T
4	135493018	Nipal3	I:Nipal3	C/T		Idd9.4					C	T	T	T	C	T	C	T	C	T	T	C	T	T	C	C	C	C	C	C	C	C	C	T	T	T	T	T	T	C	C	T	C	T	C	C	C	T	T
4	135503768	4930555I21Rik	I:4930555I21Rik	A/G		Idd9.4					G	A	A	A	G	A	A	A	A	A	G	A	A	A	G	G	G	A	n	n	n	G	G	n	n	n	n	n	A	n	A	A	n	A	A	n	A	A	A
4	135507855	4930555I21Rik	I:4930555I21Rik	A/C		Idd9.4					C	C	C	C	C	C	A	C	A	C	C	A	C	C	C	C	C	C	C	C	C	C	C	C	C	C	C	C	C	C	A	C	C	C	A	C	A	C	C
4	135510079	4930555I21Rik		C/G		Idd9.4					C	C	C	C	C	C	C	C	C	C	C	C	C	C	C	C	C	C	C	C	C	C	C	C	C	C	C	C	C	C	C	C	C	C	C	C	C	C	C
4	135510244	4930555I21Rik	I:4930555I21Rik	C/T		Idd9.4					C	C	C	C	C	C	C	C	C	C	T	C	C	C	C	C	C	C	C	C	C	C	C	C	C	C	C	C	C	C	C	C	C	C	C	C	C	C	C
4	135512116	4930555I21Rik	I:4930555I21Rik	G/T		Idd9.4					T	G	G	G	G	G	G	G	G	G	T	G	G	G	G	T	G	G	G	G	G	G	G	G	G	G	G	G	G	T	G	G	T	G	G	G	G	G	G
4	135515472	4930555I21Rik	I:4930555I21Rik	C/T		Idd9.4					T	T	T	T	T	T	T	T	T	T	C	T	T	T	T	T	T	T	T	T	T	T	T	T	T	T	T	T	T	T	T	T	T	T	T	T	T	T	T
4	135518812	4930555I21Rik	I:4930555I21Rik	C/T		Idd9.4					C	C	C	C	C	C	C	C	C	C	T	C	C	C	C	C	C	C	C	C	C	C	C	C	C	C	C	C	C	C	C	C	C	C	C	C	C	C	C
4	135522433	4930555I21Rik	I:4930555I21Rik	A/G		Idd9.4					G	A	A	A	A	A	A	A	A	A	G	A	A	A	A	G	A	A	A	A	A	A	A	A	A	A	A	A	A	G	A	A	G	A	A	A	A	A	A
4	135540265		NG	A/G		Idd9.4					G	A	A	A	A	A	A	A	A	A	G	A	A	A	A	G	A	A	A	A	A	A	A	A	A	A	A	A	A	G	A	A	G	A	A	A	A	A	A
4	135545931	Grhl3	I:Grhl3	A/G		Idd9.4					A	G	G	G	G	G	G	G	G	G	G	G	G	G	G	A	G	G	G	G	G	G	G	G	G	G	G	G	G	A	G	G	A	G	G	G	G	G	G
4	135546068	Grhl3	I:Grhl3	C/T		Idd9.4					T	C	C	C	C	C	C	C	C	C	C	C	C	C	C	T	C	C	C	C	C	C	C	C	C	C	C	C	C	T	C	C	T	C	C	C	C	C	C
4	135547923	Grhl3	I:Grhl3	A/G		Idd9.4					G	G	G	G	G	G	A	G	A	G	n	A	G	G	G	G	G	G	G	G	G	G	G	G	G	G	G	G	G	G	A	G	G	G	A	G	A	G	G
4	135552716	Grhl3	I:Grhl3	A/G		Idd9.4					G	A	A	A	A	A	A	A	A	A	G	A	A	A	A	G	A	A	A	A	A	A	A	A	A	A	A	A	A	G	A	A	G	A	A	A	A	A	A
4	135565329	Grhl3	I:Grhl3	A/C		Idd9.4					C	C	C	C	C	C	C	C	C	C	A	C	C	C	C	C	C	C	C	C	C	C	C	C	C	C	C	C	C	C	C	C	C	C	C	C	C	C	C
4	135565426	Grhl3	I:Grhl3	A/G		Idd9.4					G	A	A	A	A	A	A	A	A	A	A	A	A	A	A	G	A	A	A	A	A	A	A	A	A	A	A	A	A	G	A	A	G	A	A	A	A	A	A
4	135571187	Grhl3		C/G		Idd9.4					C	C	C	C	C	C	C	C	C	C	C	C	C	C	C	C	C	C	C	C	C	C	C	C	C	C	C	C	C	C	C	C	C	C	C	C	C	C	C
4	135575494		NG	A/C		Idd9.4					C	C	A	C	C	C	C	C	C	C	C	C	C	C	C	C	C	C	C	C	C	C	C	C	C	A	A	C	C	C	C	C	C	C	C	C	C	C	C
4	135576557		NG	A/G		Idd9.4					A	G	A	G	G	G	G	G	G	G	G	G	G	G	G	A	G	G	G	G	G	G	G	G	G	A	A	G	G	A	G	G	A	G	G	G	G	G	G
4	135577168		NG	C/T		Idd9.4					C	T	C	T	T	T	T	T	T	T	C	T	T	T	T	C	T	T	T	T	T	T	T	T	T	C	C	T	T	C	T	T	C	T	T	T	T	T	T
4	135577294		NG	C/T		Idd9.4					C	T	C	T	T	T	T	T	T	T	C	T	T	T	T	C	T	T	T	T	T	T	T	T	T	C	C	T	T	C	T	T	C	T	T	T	T	T	T
4	135579835		NG	C/T		Idd9.4					T	C	T	C	C	C	C	C	C	C	C	C	C	C	C	T	C	C	C	C	C	C	C	C	C	T	T	C	C	T	C	C	T	C	C	C	C	C	C
4	135587465		NG	A/G		Idd9.4					A	A	G	A	A	A	A	A	A	A	A	A	A	A	A	A	A	A	A	A	A	A	A	A	A	G	G	A	A	A	A	A	A	A	A	A	A	A	A
4	135587747		NG	C/T		Idd9.4					C	T	T	T	T	T	T	T	T	T	T	T	T	T	T	C	T	T	T	T	T	T	T	T	T	T	T	T	T	C	T	T	C	T	T	T	T	T	T
4	135587774		NG	A/G		Idd9.4					G	A	A	A	G	A	A	A	A	A	G	A	A	A	G	G	A	A	G	G	G	G	G	A	A	A	A	A	A	G	A	A	G	A	A	G	A	A	A
4	135589577		NG	G/T		Idd9.4					G	T	T	T	T	T	T	T	T	T	n	T	T	T	T	G	T	T	T	T	T	T	T	T	T	T	T	T	T	G	T	T	n	T	T	T	T	T	T
4	135600054		NG	A/G		Idd9.4					A	A	A	A	G	A	A	A	A	A	n	A	A	A	n	A	A	A	G	n	n	n	G	A	A	A	A	A	A	A	A	A	A	A	A	G	A	A	A
4	135601320		NG	C/T		Idd9.4					C	C	C	C	n	C	C	C	C	C	n	C	C	C	n	C	C	C	n	n	n	n	n	C	C	C	C	C	C	C	C	C	C	C	C	n	C	C	C
4	135601616			C/T		Idd9.4					C	C	C	C	C	C	C	C	C	C	C	C	C	C	C	C	C	C	C	C	C	C	C	C	C	C	C	C	C	C	C	C	C	C	C	C	C	C	C
4	135606054		NG	A/G		Idd9.4					G	G	G	G	G	G	G	G	G	G	A	G	G	G	G	G	G	G	G	G	G	G	G	G	G	G	G	G	G	G	G	G	G	G	G	G	G	G	G
4	135606304		NG	A/G		Idd9.4					G	A	A	A	G	A	A	A	A	A	A	A	A	A	G	G	A	A	G	G	G	G	G	A	A	A	A	A	A	G	A	A	G	n	A	G	A	A	A
4	135606783		NG	G/T		Idd9.4					G	T	T	T	G	T	T	T	T	T	G	T	T	T	G	G	T	T	G	G	G	G	G	T	T	T	T	T	T	G	T	T	G	T	T	G	T	T	T
4	135607726			C/T		Idd9.4					C	C	C	C	C	C	C	C	C	C	C	C	C	C	C	C	C	C	C	C	C	C	C	C	C	C	C	C	C	C	C	C	C	C	C	C	C	C	C
4	135608004			C/T		Idd9.4					C	C	C	C	C	C	C	C	C	C	C	C	C	C	C	C	C	C	C	C	C	C	C	C	C	C	C	C	C	C	C	C	C	C	C	C	C	C	C
4	135608353		NG	C/T		Idd9.4					T	C	C	C	C	C	C	C	C	C	T	C	C	C	C	T	C	C	C	C	C	C	C	C	C	C	C	C	C	T	C	C	T	C	C	C	C	C	C
4	135611849		NG	A/G		Idd9.4					G	A	A	A	A	A	A	A	A	A	A	A	A	A	A	G	A	A	A	A	A	A	A	A	A	A	A	A	A	G	A	A	G	A	A	A	A	A	A
4	135611933		NG	A/G		Idd9.4					G	A	A	A	A	A	A	A	A	A	A	A	A	A	A	G	A	A	A	A	A	A	A	A	n	A	A	A	A	G	A	A	G	A	A	A	A	A	A
4	135619265		NG	A/C		Idd9.4					C	A	C	A	A	C	A	C	A	A	C	A	C	C	A	C	A	A	n	n	n	A	A	n	n	n	n	n	C	n	A	A	C	C	A	n	A	A	A
4	135621512		NG	C/G		Idd9.4					G	C	G	C	C	G	C	G	C	C	G	C	G	G	C	G	C	C	n	n	n	C	C	n	n	n	n	n	G	n	C	C	G	G	C	n	C	C	C
4	135623139		NG	C/T		Idd9.4					T	C	T	C	C	T	C	T	C	C	n	C	T	T	C	T	C	C	n	n	n	C	C	n	n	n	n	n	T	n	C	C	T	T	C	n	C	C	C
4	135624203		NG	A/C		Idd9.4					A	A	A	A	C	A	A	A	A	A	n	A	A	A	C	A	A	A	C	C	C	C	n	A	A	A	A	A	A	A	A	A	A	A	A	C	A	A	A
4	135629410	1700029M20Rik	L:1700029M20Rik	C/T		Idd9.4	Idd25	NOR-R2			C	C	T	C	C	T	C	T	C	C	C	C	T	T	C	C	C	C	C	C	C	C	C	T	C	T	T	C	T	C	C	C	C	T	C	C	C	C	C
4	135629571	1700029M20Rik	L:1700029M20Rik	A/T		Idd9.4	Idd25	NOR-R2			T	T	A	T	T	A	T	A	T	T	T	T	A	A	T	T	T	T	T	T	T	T	T	A	T	A	A	T	A	T	T	T	T	A	T	T	T	T	T
4	135640968		NG	G/T		Idd9.4	Idd25	NOR-R2			G	T	G	T	T	G	T	G	T	T	G	T	G	G	T	G	n	T	n	n	n	T	T	n	n	n	n	n	G	n	T	T	n	G	T	n	T	T	T
4	135645497		NG	G/T		Idd9.4	Idd25	NOR-R2			G	T	G	T	T	G	n	G	n	T	G	n	G	G	T	G	T	T	n	n	n	T	n	n	n	n	n	n	G	n	T	T	G	G	n	n	T	T	T
4	135651679		NG	C/T		Idd9.4	Idd25	NOR-R2			C	C	C	C	C	C	C	C	C	C	T	C	C	C	C	n	C	C	C	C	C	C	C	C	C	C	C	C	C	C	C	C	C	C	C	C	C	C	C
4	135657820		NG	A/G		Idd9.4	Idd25	NOR-R2			G	A	A	A	A	A	A	A	A	A	n	A	A	A	A	G	A	A	A	A	A	A	A	A	A	A	A	A	A	G	A	A	G	A	A	A	A	A	A
4	135658233			C/T		Idd9.4	Idd25	NOR-R2			C	C	C	C	C	C	C	C	C	C	C	C	C	C	C	C	C	C	C	C	C	C	C	C	C	C	C	C	C	C	C	C	C	C	C	C	C	C	C
4	135671230			A/G		Idd9.4	Idd25	NOR-R2			G	G	G	G	G	G	G	G	G	G	G	G	G	G	G	G	G	G	G	G	G	G	G	G	G	G	G	G	G	G	G	G	G	G	G	G	G	G	G
4	135671275		NG	C/T		Idd9.4	Idd25	NOR-R2			T	C	C	C	C	C	C	C	C	C	T	C	C	C	C	T	C	C	C	C	C	C	C	C	C	C	C	C	C	T	C	C	T	C	C	C	C	C	C
4	135676657		NG	A/G		Idd9.4	Idd25	NOR-R2			A	G	G	G	G	G	G	G	G	G	G	G	G	G	G	A	G	G	G	G	G	G	G	G	G	G	G	G	G	A	G	G	A	G	G	G	G	G	G
4	135677350		NG	A/G		Idd9.4	Idd25	NOR-R2			G	G	G	G	G	G	G	G	G	G	G	G	G	G	G	G	G	G	G	G	G	G	G	G	G	G	G	G	G	G	G	G	G	G	G	G	G	G	G
4	135696304	Il28ra		A/G		Idd9.4	Idd25	NOR-R2			G	G	G	n	G	G	G	G	G	G	G	G	G	G	G	G	n	G	n	n	n	G	G	n	n	n	n	n	G	n	G	G	G	G	G	n	G	G	G
4	135696445	Il28ra	I:Il28ra	C/T		Idd9.4	Idd25	NOR-R2			C	T	T	T	T	T	T	T	T	T	C	T	T	T	T	C	T	T	T	T	T	T	T	T	T	T	T	T	T	C	T	T	C	T	T	T	T	T	T
4	135696636	Il28ra	I:Il28ra	A/G		Idd9.4	Idd25	NOR-R2			A	G	G	G	G	G	G	G	G	G	G	G	G	G	G	A	G	G	G	G	G	G	G	G	G	G	G	G	G	A	G	G	A	G	G	G	G	G	G
4	135704092	Il28ra	I:Il28ra	C/T		Idd9.4	Idd25	NOR-R2			C	T	T	T	T	T	T	T	T	T	C	T	T	T	T	C	T	T	T	T	T	T	T	T	T	T	T	T	T	C	T	T	C	T	T	T	T	T	T
4	135704225	Il28ra	Cn:Il28ra:VI	A/G		Idd9.4	Idd25	NOR-R2			G	G	G	G	G	G	G	G	G	G	A	G	G	G	G	G	G	G	G	G	G	G	G	G	G	G	G	G	G	G	G	G	G	G	G	G	G	G	G
4	135705156	Il28ra		A/C		Idd9.4	Idd25	NOR-R2			A	A	A	A	A	A	A	A	A	A	A	A	A	A	A	A	A	A	A	A	A	A	A	A	A	A	A	A	A	A	A	A	A	A	A	A	A	A	A
4	135709810		NG	C/T		Idd9.4	Idd25	NOR-R2			T	C	C	C	C	C	C	C	C	C	T	C	C	C	C	T	C	C	C	C	C	C	C	C	C	C	C	C	C	T	C	C	T	C	C	C	C	C	C
4	135712743		NG	A/G		Idd9.4	Idd25	NOR-R2			G	G	G	G	G	G	G	G	G	G	G	G	G	G	G	G	G	G	G	G	G	G	n	G	G	G	G	G	G	G	G	G	G	G	G	G	G	G	G
4	135714651		NG	A/G		Idd9.4	Idd25	NOR-R2			G	G	G	G	A	G	G	G	G	G	G	G	G	G	A	G	G	G	A	A	A	A	A	G	G	G	G	G	G	G	G	G	G	G	G	A	G	G	G
4	135715002		NG	A/G		Idd9.4	Idd25	NOR-R2			A	G	G	G	G	G	G	G	G	G	G	G	G	G	G	A	G	G	G	G	G	G	G	G	G	G	G	G	G	A	G	G	A	G	G	G	G	G	G
4	135725234		NG	A/G		Idd9.4	Idd25	NOR-R2			G	A	A	A	G	A	A	A	A	A	G	A	A	A	G	G	A	A	G	G	G	G	G	A	A	A	A	A	A	G	A	A	G	A	A	G	A	A	A
4	135729532	Il22ra1	I:Il22ra1	A/G		Idd9.4	Idd25	NOR-R2			G	A	G	A	G	G	A	G	A	n	G	A	G	G	G	G	G	G	n	n	n	n	G	n	n	G	G	n	G	G	A	A	G	G	A	n	A	n	n
4	135731536	Il22ra1	I:Il22ra1	A/G		Idd9.4	Idd25	NOR-R2			G	A	A	A	G	A	G	A	G	A	G	G	A	A	G	G	G	A	G	G	G	G	G	A	A	A	A	A	A	G	G	A	G	A	G	G	G	A	A
4	135731776	Il22ra1	I:Il22ra1	A/G		Idd9.4	Idd25	NOR-R2			A	G	G	G	A	G	A	G	A	G	A	A	G	G	A	A	A	G	n	n	n	A	A	n	n	n	n	n	G	n	A	n	A	G	A	n	A	G	G
4	135734061	Il22ra1	I:Il22ra1	A/G		Idd9.4	Idd25	NOR-R2			A	A	A	A	A	A	G	A	G	A	A	G	A	A	A	A	A	A	A	A	A	A	A	A	A	A	A	A	A	A	G	A	A	A	G	A	G	A	A
4	135734870	Il22ra1		A/C		Idd9.4	Idd25	NOR-R2			A	A	A	A	A	A	A	A	A	A	A	A	A	A	A	A	A	A	A	A	A	A	A	A	A	A	A	A	A	A	A	A	A	A	A	A	A	A	A
4	135735226	Il22ra1	I:Il22ra1	C/T		Idd9.4	Idd25	NOR-R2			C	T	T	n	C	T	C	T	C	T	n	C	T	T	C	n	C	T	n	n	n	C	C	n	n	n	n	n	T	n	C	T	n	T	C	n	C	T	T
4	135737179	Il22ra1	I:Il22ra1	A/G		Idd9.4	Idd25	NOR-R2			G	A	A	A	A	A	A	A	A	A	G	A	A	A	A	G	A	A	A	A	A	A	A	A	A	A	A	A	A	G	A	A	G	A	A	A	A	A	A
4	135738433	Il22ra1	I:Il22ra1	C/T		Idd9.4	Idd25	NOR-R2			T	T	T	T	C	T	T	T	T	T	C	T	T	T	C	T	C	T	C	C	C	C	C	T	T	T	T	T	T	T	T	T	T	T	T	C	T	T	T
4	135741090	Il22ra1	I:Il22ra1	A/C		Idd9.4	Idd25	NOR-R2			C	C	C	C	A	C	C	C	C	C	C	C	C	C	A	C	A	C	A	A	A	A	A	C	C	C	C	C	C	C	C	C	C	C	C	A	C	C	C
4	135741258	Il22ra1	I:Il22ra1	C/T		Idd9.4	Idd25	NOR-R2			C	C	C	C	C	C	C	C	C	C	n	C	C	C	C	C	n	C	C	C	C	C	C	C	C	C	C	C	C	C	C	C	C	C	C	C	C	C	C
4	135742891	Il22ra1	I:Il22ra1	C/T		Idd9.4	Idd25	NOR-R2			T	T	T	T	C	T	T	T	T	T	T	T	T	T	C	T	C	T	C	C	C	C	C	T	T	T	T	T	T	T	T	T	T	T	T	C	T	T	T
4	135743043	Il22ra1	I:Il22ra1	C/T		Idd9.4	Idd25	NOR-R2			T	C	C	C	C	C	C	C	C	C	C	C	C	C	C	T	C	C	C	C	C	C	C	C	C	C	C	C	C	T	C	C	T	C	C	C	C	C	C
4	135743743	Il22ra1	I:Il22ra1	A/G		Idd9.4	Idd25	NOR-R2			A	G	G	G	G	G	G	G	G	G	G	G	G	G	G	A	G	G	G	G	G	G	G	G	G	G	G	G	G	A	G	G	A	G	G	G	G	G	G
4	135743825	Il22ra1	I:Il22ra1	C/G		Idd9.4	Idd25	NOR-R2			C	C	C	C	C	C	C	C	C	C	n	C	C	C	C	C	C	C	C	C	C	C	C	C	C	C	C	C	C	C	C	C	C	C	C	C	C	C	C
4	135753260			A/G		Idd9.4	Idd25	NOR-R2			A	A	A	A	A	A	A	A	A	A	A	A	A	A	A	A	A	A	A	A	A	A	A	A	A	A	A	A	A	A	A	A	A	A	A	A	A	A	A
4	135756234	Gm12988	L:Gm12988	C/T		Idd9.4	Idd25	NOR-R2			C	C	C	C	C	C	C	C	C	C	C	C	C	C	C	C	C	T	C	C	C	C	C	C	C	C	C	C	C	C	C	C	C	C	C	C	C	C	C
4	135761838	Myom3	I:Myom3	C/T		Idd9.4	Idd25	NOR-R2			C	T	T	T	T	T	C	T	C	T	T	C	T	T	T	C	T	T	T	T	T	T	T	T	T	T	T	T	T	C	C	T	C	T	C	T	C	T	T
4	135765651	Myom3	Cs:Myom3	C/G		Idd9.4	Idd25	NOR-R2			C	G	G	G	G	G	G	G	G	G	G	G	G	G	G	C	G	G	G	G	G	G	G	G	G	G	G	G	G	C	G	G	C	G	G	G	G	G	G
4	135769693	Myom3	I:Myom3	A/G		Idd9.4	Idd25	NOR-R2			G	A	A	A	G	A	G	A	G	A	G	G	A	A	G	G	n	A	G	G	G	G	G	A	A	A	A	A	A	G	G	A	G	A	G	G	G	A	A
4	135769906	Myom3	I:Myom3	C/T		Idd9.4	Idd25	NOR-R2			C	C	C	C	T	C	C	C	C	C	C	C	C	C	T	C	C	C	T	T	T	T	T	C	C	C	C	C	C	C	C	C	C	C	C	T	C	C	C
4	135772841	Myom3	I:Myom3	A/G		Idd9.4	Idd25	NOR-R2			A	G	G	G	G	G	G	G	G	G	n	G	G	G	G	A	G	G	G	G	G	G	G	G	G	G	G	G	G	A	G	G	A	G	G	G	G	G	G
4	135772905	Myom3	I:Myom3	A/G		Idd9.4	Idd25	NOR-R2			G	A	A	A	G	A	A	A	A	A	G	A	A	A	G	G	A	A	G	G	G	G	G	A	A	A	A	A	A	G	A	A	G	A	A	G	A	A	A
4	135774315	Myom3	Cs:Myom3	G/T		Idd9.4	Idd25	NOR-R2			T	G	G	G	G	G	G	G	G	G	G	G	G	G	G	T	G	G	G	G	G	G	G	G	G	G	G	G	G	T	G	G	T	G	G	G	G	G	G
4	135774766	Myom3	I:Myom3	C/T		Idd9.4	Idd25	NOR-R2			T	T	T	T	C	T	T	T	T	T	C	T	T	T	C	T	T	T	C	C	C	C	C	T	T	T	T	T	T	T	T	T	T	T	T	C	T	T	T
4	135775688	Myom3	Cn:Myom3:AT	A/G		Idd9.4	Idd25	NOR-R2			G	G	G	G	G	G	G	G	G	G	A	G	G	G	G	G	G	G	G	G	G	G	G	G	G	G	G	G	G	G	G	G	G	G	G	G	G	G	G
4	135777352	Myom3	I:Myom3	A/G		Idd9.4	Idd25	NOR-R2			A	G	G	G	A	G	G	G	G	G	A	G	G	G	A	A	G	G	A	A	A	A	A	G	G	G	G	G	G	A	G	G	A	G	G	A	G	G	G
4	135777819	Myom3	I:Myom3	A/G		Idd9.4	Idd25	NOR-R2			A	G	G	G	A	G	G	G	G	G	G	G	G	G	A	A	G	G	A	A	A	A	A	G	G	G	G	G	G	A	G	G	A	G	G	A	G	G	G
4	135778226	Myom3	Cn:Myom3:HQ	G/T		Idd9.4	Idd25	NOR-R2			G	T	T	T	G	T	T	T	T	T	G	T	T	T	G	G	T	T	G	G	G	G	G	T	T	T	T	T	T	G	T	T	G	T	T	G	T	T	T
4	135786766	Myom3	I:Myom3			Idd9.4	Idd25	NOR-R2			C	T	T	T	T	T	T	T	T	T	T	T	T	T	T	C	T	T	T	T	T	T	T	T	T	T	T	T	T	C	T	T	C	T	T	T	T	T	T
4	135790136	Myom3	I:Myom3	A/T		Idd9.4	Idd25	NOR-R2			T	A	A	A	A	A	A	A	A	A	A	A	A	A	A	T	A	A	A	A	A	A	A	A	A	A	A	A	A	T	A	A	T	A	A	A	A	A	A
4	135791372	Myom3	I:Myom3	A/G		Idd9.4	Idd25	NOR-R2			G	A	A	A	G	A	A	A	A	A	G	A	A	A	G	G	A	A	G	G	G	G	G	A	A	A	A	A	A	G	A	A	G	A	A	G	A	A	A
4	135791390	Myom3	I:Myom3	A/G		Idd9.4	Idd25	NOR-R2			G	A	A	n	G	A	A	A	A	A	G	n	A	A	G	G	A	A	n	n	n	n	G	n	n	n	n	n	A	n	A	A	n	n	A	n	A	A	A
4	135791464	Myom3	I:Myom3	G/T		Idd9.4	Idd25	NOR-R2			T	G	G	G	T	G	G	G	G	G	T	G	G	G	T	T	G	G	T	T	T	?	T	G	G	G	G	G	G	T	G	G	T	G	G	T	G	G	G
4	135793104	Myom3	I:Myom3	C/T		Idd9.4	Idd25	NOR-R2			C	T	T	T	C	T	T	T	T	T	C	T	T	T	C	C	T	T	n	n	n	C	C	n	n	n	n	n	T	n	T	T	C	T	T	n	T	T	T
4	135793324	Myom3	I:Myom3	C/T		Idd9.4	Idd25	NOR-R2			C	C	C	C	T	C	C	C	C	C	C	C	C	C	T	C	C	C	n	n	n	T	T	n	n	n	n	n	C	n	C	C	C	C	C	n	C	C	C
4	135802728	Myom3	I:Myom3	A/G		Idd9.4	Idd25	NOR-R2			G	A	A	A	A	A	A	A	A	A	A	A	A	A	A	G	A	A	A	A	A	A	A	A	A	A	A	A	A	G	A	A	G	A	A	A	A	A	A
4	135802896	Myom3	I:Myom3	C/T		Idd9.4	Idd25	NOR-R2			T	C	C	C	C	C	C	C	C	C	T	C	C	C	C	T	C	C	C	C	C	C	C	C	C	C	C	C	C	T	C	C	T	C	C	C	C	C	C
4	135803028	Myom3		A/G		Idd9.4	Idd25	NOR-R2			G	G	G	G	G	G	G	G	G	G	G	G	G	G	G	G	G	G	G	G	G	G	G	G	G	G	G	G	G	G	G	G	G	G	G	G	G	G	G
4	135812670	Myom3	I:Myom3	A/G		Idd9.4	Idd25	NOR-R2			G	A	A	A	G	A	A	A	A	A	A	A	A	A	G	G	A	A	G	G	G	G	G	A	A	A	A	A	A	G	A	A	G	A	A	G	A	A	A
4	135814430	Myom3	U3:Myom3	A/G		Idd9.4	Idd25	NOR-R2			G	G	G	G	G	G	G	G	G	G	G	G	G	G	G	G	G	G	G	G	G	G	G	G	G	G	G	G	G	G	G	G	G	G	G	G	G	G	G
4	135815123	Myom3	U3:Myom3	A/T		Idd9.4	Idd25	NOR-R2			T	A	A	A	A	A	T	A	T	A	T	T	A	A	A	T	A	A	A	A	A	A	A	A	A	A	A	A	A	T	T	A	T	A	T	A	T	A	A
4	135820465		NG	A/G		Idd9.4	Idd25	NOR-R2			A	A	A	A	A	A	A	A	A	A	G	A	A	A	A	A	A	A	A	A	A	A	n	A	A	A	A	A	A	A	A	A	A	A	A	A	A	A	A
4	135832138		NG	G/T		Idd9.4	Idd25	NOR-R2			G	n	T	T	G	T	G	T	G	T	G	G	T	T	G	G	T	T	G	G	G	G	G	T	T	T	T	T	T	G	G	T	G	T	G	G	G	T	T
4	135848354		NG	A/C		Idd9.4	Idd25	NOR-R2			A	C	C	C	A	A	C	C	C	C	A	C	C	C	A	A	C	A	A	A	A	A	A	A	C	C	C	C	C	A	C	C	A	C	C	A	C	C	C
4	135849002		NG	A/G		Idd9.4	Idd25	NOR-R2			G	A	A	A	G	G	A	A	A	A	G	A	A	A	G	G	A	G	G	G	G	G	G	G	A	A	A	A	A	G	A	A	G	A	A	G	A	A	A
4	135850552		NG	C/G		Idd9.4	Idd25	NOR-R2			G	C	C	C	G	G	C	C	C	n	C	C	C	C	G	G	C	C	n	n	n	n	G	n	n	C	C	n	C	G	C	C	G	C	C	n	C	n	n
4	135871983	Pnrc2	U3:Pnrc2	C/T		Idd9.4	Idd25	NOR-R2			T	C	C	C	T	T	C	C	C	C	C	C	C	C	T	T	C	C	T	T	T	T	T	T	C	C	C	C	C	T	C	C	T	C	C	T	C	C	C
4	135879328		NG	C/G		Idd9.4	Idd25	NOR-R2			G	G	G	G	G	G	G	G	G	G	C	G	G	G	G	G	G	G	G	G	G	G	G	G	G	G	G	G	G	G	G	G	G	G	G	G	G	G	G
4	135879370		NG	A/G		Idd9.4	Idd25	NOR-R2			A	G	G	G	A	A	G	G	G	G	G	G	G	G	A	A	G	G	A	A	A	A	A	A	G	G	G	G	G	A	G	G	A	G	G	A	G	G	G
4	135880698		NG	A/G		Idd9.4	Idd25	NOR-R2			A	G	G	G	A	A	G	G	G	G	G	G	G	G	A	A	G	G	A	A	A	A	A	A	G	G	G	G	G	A	G	G	A	G	G	A	G	G	G
4	135881780		NG	A/T		Idd9.4	Idd25	NOR-R2			A	T	T	T	A	A	T	T	T	T	n	T	T	T	A	A	T	T	A	A	A	A	A	A	T	T	T	T	T	A	T	T	A	T	T	A	T	T	T
4	135884820		NG	G/T		Idd9.4	Idd25	NOR-R2			T	G	G	G	T	T	G	G	G	G	G	G	G	G	T	T	G	G	T	T	T	T	T	T	G	G	G	G	G	T	G	G	T	G	G	T	G	G	G
4	135900061	Cnr2	I:Cnr2	C/T		Idd9.4	Idd25	NOR-R2			T	C	C	C	T	T	C	C	C	C	T	C	C	C	T	T	C	T	T	T	T	T	T	T	C	C	C	C	C	T	C	C	T	C	C	T	C	C	C
4	135919547	Cnr2	U3:Cnr2	A/T		Idd9.4	Idd25	NOR-R2			A	T	T	T	A	A	T	T	T	T	A	T	T	T	A	A	T	T	A	A	A	A	A	A	T	T	T	T	T	A	T	T	A	T	T	A	T	T	T
4	135922392	Fuca1	I:Fuca1	A/G		Idd9.4	Idd25	NOR-R2			G	A	A	A	G	G	A	A	A	A	G	A	A	A	G	G	A	G	G	G	G	G	G	G	A	A	A	A	A	G	A	A	G	A	A	G	A	A	A
4	135922876	Fuca1	I:Fuca1	A/G		Idd9.4	Idd25	NOR-R2			G	G	G	G	G	G	G	G	G	G	G	G	G	G	G	G	G	G	G	G	G	G	G	G	G	G	G	G	G	G	G	G	G	G	G	G	G	G	G
4	135922979	Fuca1	Cs:Fuca1	A/G		Idd9.4	Idd25	NOR-R2			G	G	G	G	G	G	G	G	G	G	G	G	G	G	G	G	G	A	G	G	G	G	G	G	G	G	G	G	G	G	G	G	G	G	G	G	G	G	G
4	135923826	Fuca1	I:Fuca1	A/G		Idd9.4	Idd25	NOR-R2			G	A	A	A	G	G	A	A	A	A	G	A	A	A	G	G	A	G	G	G	G	G	G	G	A	A	A	A	A	G	A	A	G	A	A	G	A	A	A
4	135924605	Fuca1		A/G		Idd9.4	Idd25	NOR-R2			G	G	G	G	G	G	G	G	G	G	G	G	G	G	G	G	G	G	G	G	G	G	G	G	G	G	G	G	G	G	G	G	G	G	G	G	G	G	G
4	135924860	Fuca1	I:Fuca1	A/C		Idd9.4	Idd25	NOR-R2			A	A	A	A	A	A	A	A	A	A	A	A	A	A	A	A	A	C	A	A	A	A	A	A	A	A	A	A	A	A	A	A	A	A	A	A	A	A	A
4	135925597	Fuca1	Cs:Fuca1	A/G		Idd9.4	Idd25	NOR-R2			A	A	A	A	A	A	A	A	A	A	A	A	A	A	A	A	A	G	A	A	A	A	A	A	A	A	A	A	A	A	A	A	A	A	A	A	A	A	A
4	135925916	Fuca1	I:Fuca1	C/T		Idd9.4	Idd25	NOR-R2			T	C	C	C	T	T	C	C	C	C	T	C	C	C	T	T	C	C	T	T	T	T	T	T	C	C	C	C	C	T	C	C	T	C	C	T	C	C	C
4	135930791	Fuca1	I:Fuca1	A/G		Idd9.4	Idd25	NOR-R2			A	G	G	G	A	A	G	G	G	G	G	G	G	G	A	A	G	G	A	A	A	A	A	A	G	G	G	G	G	A	G	G	A	G	G	A	G	G	G
4	135933025	Fuca1	Cn:Fuca1	A/G		Idd9.4	Idd25	NOR-R2			G	A	A	A	G	G	A	A	A	n	G	A	A	A	G	G	A	A	n	n	n	n	G	n	n	A	A	n	A	G	A	A	G	A	A	n	A	n	n
4	135936684	Fuca1	I:Fuca1	A/G		Idd9.4	Idd25	NOR-R2			G	A	A	A	G	G	A	A	A	A	G	A	A	A	G	G	A	G	G	G	G	G	G	G	A	A	A	A	A	G	A	A	G	A	A	G	A	A	A
4	135936930	Fuca1	Cn,I:Fuca1:TS	A/T		Idd9.4	Idd25	NOR-R2			T	A	A	A	T	T	A	A	A	A	A	A	A	A	T	T	A	A	T	T	T	T	T	T	A	A	A	A	A	T	A	A	T	A	A	T	A	A	A
4	135937144	Fuca1	I:Fuca1	C/T		Idd9.4	Idd25	NOR-R2			C	C	T	C	C	C	T	T	T	C	C	T	T	T	C	C	T	C	C	C	C	C	C	C	C	T	T	C	T	C	T	C	C	T	T	C	T	C	C
4	135943582		NG	A/G		Idd9.4	Idd25	NOR-R2			G	A	A	A	G	A	A	A	A	A	G	A	A	A	G	G	A	A	n	n	n	G	G	n	n	n	n	n	A	n	A	A	G	A	A	n	A	A	A
4	135950218	Hmgcl	I:Hmgcl	A/C		Idd9.4	Idd25	NOR-R2			A	C	C	C	A	C	C	C	C	C	A	C	C	C	A	A	C	C	n	n	n	A	A	n	n	n	n	n	C	n	C	C	A	C	C	n	C	C	C
4	135954618	Hmgcl	I:Hmgcl	G/T		Idd9.4	Idd25	NOR-R2			G	T	T	T	G	T	G	T	G	T	G	G	T	T	G	G	G	G	G	G	G	G	G	T	T	T	T	T	T	G	G	T	G	T	G	G	G	T	T
4	135955595	Hmgcl	Cs:Hmgcl	A/G		Idd9.4	Idd25	NOR-R2			G	G	G	G	G	G	A	G	A	G	G	A	G	G	G	G	n	n	G	G	G	G	G	G	G	G	G	G	G	G	A	G	G	G	A	G	A	G	G
4	135957915	Hmgcl		A/G		Idd9.4	Idd25	NOR-R2			A	A	A	A	A	A	A	A	A	A	A	A	A	A	A	A	A	A	A	A	A	A	A	A	A	A	A	A	A	A	A	A	A	A	A	A	A	A	A
4	135958824	Hmgcl	I:Hmgcl	C/T		Idd9.4	Idd25	NOR-R2			C	C	C	C	C	C	T	C	T	C	C	T	C	C	C	C	T	n	C	C	C	C	C	C	C	C	C	C	C	C	T	C	C	C	T	C	T	C	C
4	135959081	Hmgcl	I:Hmgcl	A/C		Idd9.4	Idd25	NOR-R2			A	C	C	C	A	C	A	C	A	C	A	A	C	C	A	A	A	A	A	A	A	A	A	C	C	C	C	C	C	A	A	C	A	C	A	A	A	C	C
4	135959434	Hmgcl	I:Hmgcl	A/G		Idd9.4	Idd25	NOR-R2			A	G	G	G	A	G	G	G	G	G	G	G	G	G	A	A	G	G	A	A	A	A	A	G	G	G	G	G	G	A	G	G	A	G	G	A	G	G	G
4	135959730	Hmgcl	I:Hmgcl	A/G		Idd9.4	Idd25	NOR-R2			G	G	G	G	G	G	A	G	A	G	G	A	G	G	G	G	A	A	G	G	G	G	G	G	G	G	G	G	G	G	A	G	G	G	A	G	A	G	G
4	135969237	Lypla2	Cs:Lypla2	A/G		Idd9.4	Idd25	NOR-R2			G	A	G	A	G	A	G	G	G	n	n	G	G	G	G	G	n	G	n	n	n	n	G	n	n	G	G	n	G	G	G	A	G	G	G	n	G	n	n
4	136003191		NG	C/T		Idd9.4	Idd25	NOR-R2			C	C	C	C	C	C	C	C	C	C	T	C	C	C	C	C	C	C	C	C	C	C	C	C	C	C	C	C	C	C	C	C	C	C	C	C	C	C	C
4	136004491	[>1gene]	U3:Tceb3+I:Gm13008	C/T		Idd9.4	Idd25	NOR-R2			T	T	T	T	T	T	T	T	T	T	n	T	T	T	T	T	T	T	T	T	T	T	T	T	T	T	T	T	T	T	T	T	T	T	T	T	T	T	T
4	136005727	[>1gene]	I:Tceb3+I:Gm13008	A/G		Idd9.4	Idd25	NOR-R2			G	G	G	G	G	G	G	G	G	G	A	G	G	G	G	G	n	G	G	G	G	G	G	G	G	G	G	G	G	G	G	G	G	G	G	G	G	G	G
4	136006073	[>1gene]	I:Tceb3+I:Gm13008	C/T		Idd9.4	Idd25	NOR-R2			C	C	T	C	C	C	T	T	T	C	C	T	T	T	C	C	T	T	C	C	C	C	C	C	C	T	T	C	T	C	T	C	C	T	T	C	T	C	C
4	136006133	[>1gene]	I:Tceb3+I:Gm13008	C/T		Idd9.4	Idd25	NOR-R2			C	T	C	n	C	n	C	C	C	n	C	C	C	C	C	C	C	C	n	n	n	C	C	n	n	n	n	n	C	n	C	n	C	C	C	n	C	T	T
4	136009999	Tceb3		A/G		Idd9.4	Idd25	NOR-R2			G	G	G	G	G	G	G	G	G	G	G	G	G	G	G	G	G	G	G	G	G	G	G	G	G	G	G	G	G	G	G	G	G	G	G	G	G	G	G
4	136014429	Tceb3	Cn:Tceb3:IV	C/T		Idd9.4	Idd25	NOR-R2			C	T	T	T	C	T	T	T	T	T	C	T	T	T	C	C	T	T	C	C	C	C	C	T	T	T	T	T	T	C	T	T	C	T	T	C	T	T	T
4	136014713	Tceb3	I:Tceb3	C/T		Idd9.4	Idd25	NOR-R2			C	T	T	T	C	T	T	T	T	T	C	T	T	T	C	C	T	T	C	C	C	C	C	T	T	T	T	T	T	C	T	T	C	T	T	C	T	T	T
4	136014941	Tceb3	I:Tceb3	A/T		Idd9.4	Idd25	NOR-R2			A	T	T	T	A	T	T	T	T	T	A	T	T	T	A	A	T	T	n	n	n	A	A	n	n	n	n	n	T	n	T	T	A	T	T	n	T	T	T
4	136014984	Tceb3	I:Tceb3	A/T		Idd9.4	Idd25	NOR-R2			T	A	A	A	T	A	A	A	A	A	A	A	A	A	T	T	A	A	n	n	n	T	T	n	n	n	n	n	A	n	A	A	T	A	A	n	A	A	A
4	136016210	Tceb3	I:Tceb3	A/T		Idd9.4	Idd25	NOR-R2			A	T	T	T	A	T	T	T	T	T	T	T	T	T	A	A	T	T	A	A	A	A	A	T	T	T	T	T	T	A	T	T	A	T	T	A	T	T	T
4	136027387		NG	A/G		Idd9.4	Idd25	NOR-R2			G	A	G	A	G	A	G	G	G	A	G	G	G	G	G	G	G	G	G	G	G	G	G	A	A	G	G	A	G	G	G	A	G	G	G	G	G	A	A
4	136027430		NG	A/G		Idd9.4	Idd25	NOR-R2			G	A	G	A	G	A	G	G	G	A	G	G	G	G	G	G	G	G	G	G	G	G	G	A	A	G	G	A	G	G	G	A	G	G	G	G	G	A	A
4	136030096	Rpl11	I:Rpl11	C/T		Idd9.4	Idd25	NOR-R2			C	T	T	T	C	T	T	T	T	T	T	T	T	T	C	C	T	T	C	C	C	C	C	T	T	T	T	T	T	C	T	T	C	T	T	C	T	T	T
4	136034669	Rpl11	I:Rpl11	C/G		Idd9.4	Idd25	NOR-R2			G	G	C	G	G	G	C	C	C	G	C	C	C	C	G	G	C	C	G	G	G	G	G	G	G	C	C	G	C	G	C	G	G	C	C	G	C	G	G
4	136040857			C/T		Idd9.4	Idd25	NOR-R2			C	C	C	C	C	C	C	C	C	C	C	C	C	C	C	C	C	C	C	C	C	C	C	C	C	C	C	C	C	C	C	C	C	C	C	C	C	C	C
4	136040963	Rpl11	I:Rpl11	C/T		Idd9.4	Idd25	NOR-R2			T	C	C	C	T	C	C	C	C	C	T	C	C	C	T	T	C	C	T	T	T	T	T	C	C	C	C	C	C	T	C	C	T	C	C	T	C	C	C
4	136048448	Rpl11	I:Rpl11	A/G		Idd9.4	Idd25	NOR-R2			G	G	A	G	G	G	A	A	A	G	G	A	A	A	G	G	A	A	G	G	G	G	G	G	G	A	A	G	A	G	A	G	G	A	A	G	A	G	G
4	136049255	Rpl11	I:Rpl11	C/T		Idd9.4	Idd25	NOR-R2			T	C	C	C	T	C	C	C	C	C	C	C	C	C	T	T	C	C	T	T	T	T	T	C	C	C	C	C	C	T	C	C	T	C	C	T	C	C	C
4	136049642	Rpl11	I:Rpl11	G/T		Idd9.4	Idd25	NOR-R2			T	T	T	T	T	T	T	T	T	T	n	T	T	T	n	T	T	T	T	n	T	n	T	T	T	T	T	T	T	n	T	T	T	T	T	T	T	T	T
4	136049840	Rpl11	U3,I:Rpl11	A/C		Idd9.4	Idd25	NOR-R2			A	C	C	C	A	C	C	C	C	C	C	C	C	C	A	A	C	C	A	A	A	A	A	C	C	C	C	C	C	A	C	C	A	C	C	A	C	C	C
4	136050172	Rpl11	I:Rpl11	C/T		Idd9.4	Idd25	NOR-R2			C	T	T	T	C	T	T	T	T	T	C	T	T	T	C	C	T	T	n	n	n	C	C	n	n	n	n	n	T	n	T	T	n	T	T	n	T	T	T
4	136053519		NG	C/T		Idd9.4	Idd25	NOR-R2			C	T	C	n	C	T	C	C	C	T	C	C	C	C	C	C	C	C	n	n	n	C	C	n	n	n	n	n	C	n	C	n	C	C	C	n	C	T	n
4	136067146		NG	C/T		Idd9.4	Idd25	NOR-R2			C	C	T	C	C	C	C	T	C	C	C	C	T	T	C	C	C	C	C	C	C	C	C	C	C	T	T	C	T	C	C	C	C	T	C	C	C	C	C
4	136099859		NG	C/G		Idd9.4	Idd25	NOR-R2			C	G	G	G	C	G	G	G	G	G	G	G	G	G	C	C	G	G	n	n	n	C	C	n	n	n	n	n	G	n	G	G	C	G	G	n	G	G	G
4	136106005		NG	A/G		Idd9.4	Idd25	NOR-R2			G	A	A	A	G	A	A	A	A	A	A	A	A	A	G	G	A	A	G	G	G	G	G	A	n	A	A	A	A	G	A	A	G	A	A	G	A	A	A
4	136109193		NG	A/G		Idd9.4	Idd25	NOR-R2			G	A	A	A	G	A	A	A	A	A	G	A	A	A	G	G	A	A	G	G	G	G	G	A	A	A	A	A	A	G	A	A	G	A	A	G	A	A	A
4	136110753		NG	A/G		Idd9.4	Idd25	NOR-R2			A	G	G	G	A	G	G	G	G	G	G	G	G	G	A	A	G	G	A	A	A	A	A	G	G	G	G	G	G	A	G	G	A	G	G	A	G	G	G
4	136118806		NG	A/C		Idd9.4	Idd25	NOR-R2			C	A	C	A	C	C	C	C	C	A	A	C	C	C	C	C	C	C	C	C	C	C	C	C	A	C	C	A	C	C	C	A	C	C	C	C	C	A	A
4	136121706		NG	C/T		Idd9.4	Idd25	NOR-R2			C	C	C	C	C	C	C	C	C	C	T	C	C	C	C	C	C	C	C	C	C	C	C	C	C	C	C	C	C	C	C	C	C	C	C	C	C	C	C
4	136121759		NG	C/T		Idd9.4	Idd25	NOR-R2			C	C	T	C	C	T	T	T	T	C	C	T	T	T	C	C	T	T	C	C	C	C	C	T	C	T	T	C	T	C	T	C	C	T	T	C	T	C	C
4	136134142		NG	C/T		Idd9.4	Idd25	NOR-R2			T	C	C	C	T	C	C	C	C	C	T	C	C	C	T	T	C	C	T	T	T	T	T	C	C	C	C	C	C	T	C	C	T	C	C	T	C	C	C
4	136134189		NG	A/G		Idd9.4	Idd25	NOR-R2			G	A	A	A	G	A	A	A	A	A	G	A	A	A	G	G	A	A	n	n	n	G	G	n	n	n	n	n	A	n	A	A	G	A	A	n	A	A	A
4	136134238		NG	C/G		Idd9.4	Idd25	NOR-R2			C	G	G	G	C	G	G	G	G	G	C	G	G	G	C	C	G	G	n	n	n	C	C	n	n	n	n	n	G	n	G	n	C	G	G	n	G	G	G
4	136134561		NG	C/T		Idd9.4	Idd25	NOR-R2			C	C	T	C	C	C	C	T	C	C	C	C	T	T	C	C	C	C	C	C	C	C	C	C	C	T	T	C	T	C	C	C	C	T	C	C	C	C	C
4	136143841	Id3	U5:Id3	G/T		Idd9.4	Idd25	NOR-R2			T	G	G	G	T	G	G	G	G	G	T	G	G	G	T	T	G	G	n	n	n	n	T	n	n	n	n	n	G	n	G	G	T	G	G	n	G	G	G
4	136157040		NG	C/T		Idd9.4	Idd25	NOR-R2			T	C	C	C	T	C	C	C	C	n	n	C	C	C	T	T	n	C	n	n	n	T	T	n	n	n	n	n	n	n	C	C	T	C	C	n	C	C	C
4	136159462		NG	C/T		Idd9.4	Idd25	NOR-R2			C	C	T	C	C	C	C	T	C	C	n	C	T	T	C	C	C	C	n	n	n	C	C	n	n	n	n	n	T	n	C	C	C	T	C	n	C	C	C
4	136160386		NG	C/T		Idd9.4	Idd25	NOR-R2			T	C	C	C	T	C	C	C	C	C	C	C	C	C	T	T	C	C	T	T	T	T	T	C	C	C	C	C	C	T	C	C	T	C	C	T	C	C	C
4	136176383	E2f2	I:E2f2	C/T		Idd9.4	Idd25	NOR-R2			C	T	C	T	C	T	T	C	T	T	C	T	C	C	C	C	T	T	C	C	C	C	C	T	T	C	C	T	C	C	T	T	C	C	T	C	T	T	T
4	136178655	E2f2	I:E2f2	C/T		Idd9.4	Idd25	NOR-R2			C	T	T	T	C	T	T	T	T	T	T	T	T	T	C	C	T	T	C	C	C	C	C	T	T	T	T	T	T	C	T	T	C	T	T	C	T	T	T
4	136178946	E2f2	I:E2f2	C/T		Idd9.4	Idd25	NOR-R2			C	C	C	C	C	C	C	C	C	C	n	C	C	C	C	C	C	C	C	C	C	C	C	C	C	C	C	C	C	C	C	C	C	C	C	C	C	C	C
4	136179444	E2f2	I:E2f2	G/T		Idd9.4	Idd25	NOR-R2			G	G	T	G	G	G	G	T	G	G	G	G	T	T	G	G	G	G	G	G	G	G	G	G	G	T	T	G	T	G	G	G	G	T	G	G	G	G	G
4	136179494	E2f2	I:E2f2	A/T		Idd9.4	Idd25	NOR-R2			A	T	A	T	A	T	T	A	T	T	T	T	A	A	A	A	T	T	A	A	A	A	A	T	T	A	A	T	A	A	T	T	A	A	T	A	T	T	T
4	136179753	E2f2	I:E2f2	C/T		Idd9.4	Idd25	NOR-R2			T	C	T	C	T	C	C	T	C	C	T	C	T	T	T	T	C	C	T	T	T	T	T	C	C	T	T	C	T	T	C	C	T	T	C	T	C	C	C
4	136180165	E2f2	I:E2f2	A/G		Idd9.4	Idd25	NOR-R2			G	G	G	G	G	G	G	G	G	G	G	G	G	G	G	G	G	G	G	G	G	G	G	G	G	G	G	G	G	G	G	G	G	G	G	G	G	G	G
4	136180548	E2f2	Cs:E2f2	C/G		Idd9.4	Idd25	NOR-R2			G	C	C	C	G	C	C	C	C	C	C	C	C	C	G	G	C	C	G	G	G	n	G	C	C	C	C	C	C	G	C	C	G	C	C	G	C	C	C
4	136188467	E2f2	I:E2f2	A/G		Idd9.4	Idd25	NOR-R2			A	G	A	G	A	G	G	A	G	G	G	G	A	A	A	A	G	G	A	A	A	A	A	G	G	A	A	G	A	A	G	G	A	A	G	A	G	G	G
4	136194111	E2f2	U3:E2f2	C/T		Idd9.4	Idd25	NOR-R2			T	C	n	C	T	T	n	C	C	C	C	C	C	C	T	T	C	C	n	n	n	T	T	n	n	n	n	n	C	n	C	C	T	C	C	n	C	C	C
4	136200107		NG	A/G		Idd9.4	Idd25	NOR-R2			A	A	G	A	A	A	A	G	A	A	n	A	G	G	A	A	A	A	A	A	A	A	A	A	A	G	G	A	G	A	A	A	A	G	A	A	A	A	A
4	136215120	Asap3	I:Asap3	A/G		Idd9.4	Idd25	NOR-R2			G	A	A	A	G	A	A	A	A	A	A	A	A	A	G	G	A	A	G	G	G	G	G	A	A	A	A	A	A	G	A	A	G	A	A	G	A	A	A
4	136219593	Asap3	I:Asap3	C/T		Idd9.4	Idd25	NOR-R2			C	T	T	T	C	T	T	T	T	T	T	T	T	T	C	C	T	T	n	n	n	C	C	n	n	n	n	n	T	n	T	T	C	T	T	n	T	T	T
4	136223324	Asap3	I:Asap3	C/T		Idd9.4	Idd25	NOR-R2			C	T	C	T	C	C	C	C	C	T	C	C	C	C	C	C	C	C	C	C	C	C	C	C	T	C	C	T	C	C	C	T	C	C	C	C	C	T	T
4	136226801	Asap3	I:Asap3	C/T		Idd9.4	Idd25	NOR-R2			C	T	T	T	C	T	T	T	T	T	C	T	T	T	C	C	T	T	C	C	C	C	C	T	T	T	T	T	T	C	T	T	C	T	T	C	T	T	T
4	136226832	Asap3	I:Asap3	A/G		Idd9.4	Idd25	NOR-R2			G	A	A	A	G	A	A	A	A	A	A	A	A	A	G	G	A	A	G	G	G	G	G	A	A	A	A	A	A	G	A	A	G	A	A	G	A	A	A
4	136227452	Asap3	Cs:Asap3	C/T		Idd9.4	Idd25	NOR-R2			C	T	T	T	C	T	T	T	T	T	C	T	T	T	C	C	T	T	C	C	C	C	C	T	T	T	T	T	T	C	T	T	C	T	T	C	T	T	T
4	136227896	Ddefl1		C/T		Idd9.4	Idd25	NOR-R2			C	C	C	C	C	C	C	C	C	C	C	C	C	C	C	C	C	C	C	C	C	C	C	C	C	C	C	C	C	C	C	C	C	C	C	C	C	n	C
4	136244489	Asap3	U3:Asap3	A/G		Idd9.4	Idd25	NOR-R2			A	G	G	G	A	G	G	G	G	G	G	G	G	G	A	A	G	G	A	A	A	A	A	G	G	G	G	G	G	A	G	G	A	G	G	A	G	G	G
4	136249192	Tcea3	I:Tcea3	A/G		Idd9.4	Idd25	NOR-R2			G	A	A	A	G	A	A	A	A	A	G	A	A	A	G	G	A	A	n	n	n	G	G	n	n	n	n	n	A	n	A	A	G	A	A	n	A	A	A
4	136254446	Tcea3	I:Tcea3	C/T		Idd9.4	Idd25	NOR-R2			C	C	T	C	C	C	C	T	C	C	C	C	T	T	C	C	C	C	C	C	C	C	C	C	C	T	T	C	T	C	C	C	C	T	C	C	C	C	C
4	136275949		NG	A/G		Idd9.4	Idd25	NOR-R2			G	A	G	A	G	G	G	G	G	A	A	G	G	G	G	G	G	G	G	G	G	G	G	G	A	G	G	A	G	G	G	A	G	G	G	G	G	A	A
4	136276784		NG	C/G		Idd9.4	Idd25	NOR-R2			G	G	G	G	G	G	G	G	G	G	G	G	G	G	G	G	G	G	G	G	G	G	G	G	G	G	G	G	G	G	G	G	G	G	G	G	G	G	G
4	136277363		NG	C/T		Idd9.4	Idd25	NOR-R2			C	C	C	C	C	C	C	C	C	C	T	C	C	C	C	C	C	C	C	C	C	C	C	C	C	C	C	C	C	C	C	C	C	C	C	C	C	C	C
4	136278179		NG	C/T		Idd9.4	Idd25	NOR-R2			T	T	T	T	T	T	T	T	T	T	C	T	T	T	T	T	T	T	T	T	T	T	T	T	T	T	T	T	T	T	T	T	T	T	T	T	T	T	T
4	136281092		NG	C/G		Idd9.4	Idd25	NOR-R2			C	C	G	C	C	G	G	G	G	C	C	G	G	G	C	C	G	G	C	C	C	C	C	G	C	G	G	C	G	C	G	C	C	G	G	C	G	C	C
4	136281437		NG	A/T		Idd9.4	Idd25	NOR-R2			T	T	T	T	T	T	T	T	T	T	A	T	T	T	T	T	T	T	T	T	T	T	T	T	T	T	T	T	T	T	T	T	T	T	T	T	T	T	T
4	136284346		NG	A/G		Idd9.4	Idd25	NOR-R2			A	G	G	G	A	G	G	G	G	G	A	G	G	G	A	A	G	G	A	A	A	A	A	G	G	G	G	G	G	A	G	G	A	G	G	A	G	G	G
4	136285662	Zfp46	I:Zfp46	A/G		Idd9.4	Idd25	NOR-R2			A	G	G	G	A	G	G	G	G	G	G	G	G	G	A	A	G	G	n	n	n	A	A	n	n	n	n	n	G	n	G	G	A	G	G	n	G	G	G
4	136292029	Zfp46	U3,I:Zfp46	A/C		Idd9.4	Idd25	NOR-R2			C	C	C	C	C	C	C	C	C	C	n	C	C	C	C	C	C	C	C	C	C	C	C	C	C	C	C	C	C	C	C	C	C	C	C	C	C	C	C
4	136292163	Zfp46	U3,I:Zfp46	A/C		Idd9.4	Idd25	NOR-R2			A	C	C	C	A	C	C	C	C	C	C	C	C	C	A	A	C	C	A	A	A	A	A	C	C	C	C	C	C	A	C	C	A	C	C	A	C	C	C
4	136292381	Zfp46	U3,I:Zfp46	A/G		Idd9.4	Idd25	NOR-R2			G	A	A	A	G	A	A	A	A	A	G	A	A	A	G	G	A	A	G	G	G	G	G	A	A	A	A	A	A	G	A	A	G	A	A	G	A	A	A
4	136292404	Zfp46	U3,I:Zfp46	G/T		Idd9.4	Idd25	NOR-R2			T	T	T	T	T	T	T	T	T	T	G	T	T	T	T	T	T	T	T	T	T	T	T	T	T	T	T	T	T	T	T	T	T	T	T	T	T	T	T
4	136293854	Zfp46	U3:Zfp46	A/C		Idd9.4	Idd25	NOR-R2			A	C	C	C	A	C	C	C	C	n	A	C	C	C	A	A	C	C	n	n	n	n	A	n	n	C	C	n	C	A	C	C	A	C	C	n	C	n	n
4	136293888	Zfp46	U3:Zfp46	G/T		Idd9.4	Idd25	NOR-R2			G	T	T	T	G	T	T	T	T	n	n	T	T	T	G	G	T	T	n	n	n	n	G	n	n	T	T	n	T	G	T	T	G	T	T	n	T	n	n
4	136318175	Hnrnpr	I:Hnrnpr	C/T		Idd9.4	Idd25	NOR-R2			T	C	C	C	T	C	C	C	C	C	C	C	C	C	T	T	C	C	T	T	T	T	T	C	C	C	C	C	C	T	C	C	T	C	C	T	C	C	C
4	136325052	Hnrnpr	I:Hnrnpr			Idd9.4	Idd25	NOR-R2			C	C	T	C	C	C	C	T	C	C	C	C	T	T	C	C	C	T	C	C	C	C	C	C	C	T	T	C	T	C	C	C	C	T	C	C	C	C	C
4	136325305	Hnrnpr	I:Hnrnpr	C/T		Idd9.4	Idd25	NOR-R2			T	T	T	T	T	C	C	T	C	T	T	C	T	T	T	T	C	T	T	T	T	T	T	C	T	T	T	T	T	T	C	T	T	T	C	T	C	T	T
4	136328854	Hnrnpr	I:Hnrnpr	A/C		Idd9.4	Idd25	NOR-R2			A	C	C	C	A	C	C	C	C	C	C	C	C	C	A	A	C	C	A	A	A	A	A	C	C	C	C	C	C	A	C	C	A	C	C	A	C	C	C
4	136329755	Hnrnpr	I:Hnrnpr	A/G		Idd9.4	Idd25	NOR-R2			A	G	G	G	A	G	G	G	G	G	G	G	G	G	A	A	G	G	A	A	A	A	A	G	G	G	G	G	G	A	G	G	A	G	G	A	G	G	G
4	136331885	Hnrnpr	I:Hnrnpr	C/T		Idd9.4	Idd25	NOR-R2			C	C	T	C	C	C	C	T	C	C	C	C	T	T	C	C	C	C	C	C	C	C	C	C	C	T	T	C	T	C	C	C	C	T	C	C	C	C	C
4	136337477	Hnrnpr	I:Hnrnpr	C/G		Idd9.4	Idd25	NOR-R2			C	G	G	G	C	G	G	G	G	G	G	G	G	G	C	C	G	G	C	C	C	C	C	G	G	G	G	G	G	C	G	G	C	G	G	C	G	G	G
4	136345268	2610528B01Rik	L:2610528B01Rik	C/T		Idd9.4	Idd25	NOR-R2			C	C	T	C	C	T	T	T	T	C	n	T	T	T	C	C	T	T	C	C	C	C	C	T	C	T	T	C	T	C	T	C	C	T	T	C	T	C	C
4	136345391	2610528B01Rik	L:2610528B01Rik	C/G		Idd9.4	Idd25	NOR-R2			C	G	G	G	C	G	G	G	G	G	n	G	G	G	C	C	G	G	C	C	C	C	C	G	G	G	G	G	G	C	G	G	C	G	G	C	G	G	G
4	136353112		NG	A/G		Idd9.4	Idd25	NOR-R2			G	A	A	A	G	A	A	A	A	A	G	A	A	A	G	G	A	A	G	G	G	G	G	A	A	A	A	A	A	G	A	A	G	A	A	G	A	A	A
4	136353379		NG	C/T		Idd9.4	Idd25	NOR-R2			T	T	T	T	T	T	T	T	T	T	T	T	T	T	T	T	T	T	T	T	T	T	T	T	T	T	T	T	T	T	T	T	T	T	T	T	T	T	T
4	136353715			G/T		Idd9.4	Idd25	NOR-R2			T	T	T	T	T	T	T	T	T	T	T	T	T	T	T	T	T	T	T	T	T	T	T	T	T	T	T	T	T	T	T	T	T	T	T	T	T	T	T
4	136355786	Gm17388	L:Gm17388	C/T		Idd9.4	Idd25	NOR-R2			T	C	C	C	T	C	C	C	C	n	C	C	C	C	T	T	C	C	n	n	n	n	T	n	n	C	C	n	C	T	C	C	T	C	C	n	C	n	n
4	136359234		NG	C/T		Idd9.4	Idd25	NOR-R2			C	C	T	C	C	T	T	T	T	C	n	T	T	T	C	C	T	T	C	C	C	C	C	T	C	T	T	C	T	C	T	C	C	T	T	C	T	C	C
4	136359764		NG	C/T		Idd9.4	Idd25	NOR-R2			C	T	T	T	C	T	T	T	T	n	n	T	T	T	C	C	n	T	n	n	n	n	C	n	n	T	T	n	T	C	T	T	C	T	T	n	T	n	n
4	136368490		NG	A/G		Idd9.4	Idd25	NOR-R2			A	G	G	G	A	A	A	G	A	G	A	A	G	G	A	A	A	G	A	A	A	A	A	A	G	G	G	G	G	A	A	G	A	G	A	A	A	G	G
4	136373219		NG	C/T		Idd9.4	Idd25	NOR-R2			C	T	C	T	C	T	T	C	T	T	C	T	C	C	C	C	T	C	C	C	C	C	C	T	T	C	C	T	C	C	T	T	C	C	T	C	T	T	T
4	136373233		NG	A/C		Idd9.4	Idd25	NOR-R2			A	A	C	A	A	A	A	C	A	A	A	A	C	C	A	A	A	C	A	A	A	n	A	A	A	C	C	A	C	A	A	A	A	C	A	A	A	A	A
4	136380654		NG	C/T		Idd9.4	Idd25	NOR-R2			C	T	T	T	C	T	T	T	T	T	T	T	T	T	C	C	T	T	C	C	C	C	C	T	T	T	T	T	T	C	T	T	C	T	T	C	T	T	T
4	136380765		NG	A/G		Idd9.4	Idd25	NOR-R2			A	G	G	G	A	G	G	G	G	G	A	G	G	G	A	A	G	G	A	A	A	A	A	G	G	G	G	G	G	A	G	G	A	G	G	A	G	G	G
4	136380817		NG			Idd9.4	Idd25	NOR-R2			A	G	G	G	A	G	G	G	G	G	n	G	G	G	A	A	G	G	A	A	A	A	A	G	G	G	G	G	G	A	G	G	A	G	G	A	G	G	G
4	136384711		NG	C/T		Idd9.4	Idd25	NOR-R2			T	C	C	C	T	C	C	C	C	C	C	C	C	C	T	T	C	C	T	T	T	T	T	C	C	C	C	C	C	T	C	C	T	C	C	T	C	C	C
4	136408286			A/G		Idd9.4	Idd25	NOR-R2			A	A	A	A	A	A	A	A	A	A	A	A	A	A	A	A	A	A	A	A	A	A	A	A	A	A	A	A	A	A	A	A	A	A	A	A	A	A	A
4	136408630		NG	A/G		Idd9.4	Idd25	NOR-R2			A	G	G	G	A	G	G	G	G	G	G	G	G	G	A	A	G	G	A	A	A	A	A	G	G	n	G	G	G	A	G	G	A	G	G	A	G	G	G
4	136411674		NG	C/G		Idd9.4	Idd25	NOR-R2			G	C	C	C	G	C	C	C	C	C	G	C	C	C	G	G	C	C	G	G	G	G	G	C	C	C	C	C	C	G	C	C	G	C	C	G	C	C	C
4	136439443	Htr1d	I:Htr1d	C/G		Idd9.4	Idd25	NOR-R2			C	C	C	C	C	G	G	C	G	C	C	G	C	C	C	C	G	C	C	C	C	C	C	G	C	C	C	C	C	C	G	C	C	C	G	C	G	C	C
4	136442401	Htr1d	U5:Htr1d	A/G		Idd9.4	Idd25	NOR-R2			G	G	A	G	G	G	G	A	G	G	G	G	A	A	G	G	G	A	G	G	G	G	G	G	G	A	A	G	A	G	G	G	G	A	G	G	G	G	G
4	136442526	Htr1d	Cn:Htr1d:VA	C/T		Idd9.4	Idd25	NOR-R2			T	T	C	T	T	C	C	C	C	T	C	C	C	C	T	T	C	C	T	T	T	T	T	C	T	C	C	T	C	T	C	T	T	C	C	T	C	T	T
[truncated: 1,266 more rows]
[truncated: 82 more columns]
